# Supplementary material for: CSNK2B modulates IRF1 binding to functional DNA elements and promotes basal and agonist-induced antiviral signaling
Source: Nucleic Acids Res. 2023 Apr 24;51(9):4451–66. doi: 10.1093/nar/gkad298 (PMC10201418; doi:10.1093/nar/gkad298)
Supplement: gkad298_Supplemental_Files [file gkad298_supplemental_files.zip]

Archive with 2 entries (2 files):
- Supplementary Data_Rev2.pdf
- Supplementary Table S2_NAR.xlsx
