# Supplementary material for: CSNK2B modulates IRF1 binding to functional DNA elements and promotes basal and agonist-induced antiviral signaling
Source: Nucleic Acids Res. 2023 Apr 24;51(9):4451–66. doi: 10.1093/nar/gkad298 (PMC10201418; doi:10.1093/nar/gkad298)
Supplement: gkad298_Supplemental_Files [file gkad298_supplemental_files.zip › Supplementary Table S2_NAR.xlsx]

## Sheet: results
chrom	start	end	width	Symbol	GeneName	rep.logFC	pvalue	FDR	annotation	distanceToTSS
chr2	219387401	219388010	610	DNPEP	aspartyl aminopeptidase	-1.51367	1.31964e-06	0.00181319	Promoter (<=1kb)	0
chr10	73635901	73635910	10	MYOZ1	myozenin 1	2.23894	3.64281e-05	0.0250261	Intron (ENST00000359322.5/58529, intron 3 of 5)	5564
chr4	7868851	7868860	10	AFAP1	actin filament associated protein 1	2.09772	0.000123864	0.0567297	Intron (ENST00000360265.9/60312, intron 1 of 15)	3218
chr8	95100351	95100460	110	MIR3150BHG	MIR3150B host gene	-1.79811	0.000655217	0.159678	Exon (ENST00000521063.1/ENST00000521063.1, exon 1 of 3)	-27169
chr9	22209151	22209560	410	CDKN2B-AS1	CDKN2B antisense RNA 1	-1.6638	0.000661797	0.159678	Intron (ENST00000435092.1/ENST00000435092.1, intron 3 of 3)	90183
chr4	7869201	7869310	110	AFAP1	actin filament associated protein 1	1.85454	0.000712157	0.159678	Promoter (2-3kb)	2768
chr3	149246001	149246160	160	LOC101927942	uncharacterized LOC101927942	-1.96134	0.000813497	0.159678	Intron (ENST00000461341.2/ENST00000461341.2, intron 15 of 19)	21863
chr2	127410751	127411160	410	PROC	protein C, inactivator of coagulation factors Va and VIIIa	-1.73994	0.000930642	0.159838	Distal Intergenic	-7267
chr5	18745301	18745310	10	LINC02100	long intergenic non-protein coding RNA 2100	-1.75616	0.00108072	0.16499	Promoter (<=1kb)	863
chr3	149245601	149245810	210	LOC101927942	uncharacterized LOC101927942	-1.67859	0.00141115	0.193892	Exon (ENST00000461341.2/ENST00000461341.2, exon 16 of 20)	21463
chr2	155547451	155547560	110	LOC107985953	uncharacterized LOC107985953	-1.75403	0.00209173	0.258424	Promoter (<=1kb)	132
chr17	8222451	8222460	10	LINC00324	long intergenic non-protein coding RNA 324	-1.62697	0.00225698	0.258424	Promoter (1-2kb)	1583
chr13	41060601	41060660	60	ELF1	E74 like ETS transcription factor 1	-1.63881	0.00316887	0.334925	Promoter (<=1kb)	780
chr7	41996751	41996760	10	GLI3	GLI family zinc finger 3	-1.48893	0.00391081	0.377531	Intron (ENST00000677288.1/2737, intron 9 of 13)	-18829
chr4	138910901	138910960	60	LOC105377448	uncharacterized LOC105377448	-1.62726	0.00413208	0.377531	Intron (ENST00000511951.1/105377448, intron 2 of 2)	27021
chr9	22208951	22209010	60	CDKN2B-AS1	CDKN2B antisense RNA 1	-1.60336	0.00446154	0.377531	Intron (ENST00000435092.1/ENST00000435092.1, intron 3 of 3)	89983
chr14	34982701	34982810	110	SRP54	signal recognition particle 54	-1.62807	0.00467106	0.377531	Promoter (<=1kb)	0
chr2	226656251	226656360	110	MIR5702	microRNA 5702	-1.53362	0.00554462	0.402737	Promoter (2-3kb)	2433
chr16	11312551	11313310	760	LOC105371082	uncharacterized LOC105371082	-1.38612	0.00556914	0.402737	Promoter (<=1kb)	0
chr10	70233201	70233460	260	PPA1	inorganic pyrophosphatase 1	-1.70284	0.00713681	0.409649	Promoter (<=1kb)	0
chr16	11257251	11257410	160	SOCS1	suppressor of cytokine signaling 1	-1.63119	0.00715341	0.409649	Promoter (1-2kb)	-1047
chr4	88599851	88599910	60	HERC3	HECT and RLD domain containing E3 ubiquitin protein ligase 3	-1.47899	0.00731267	0.409649	Intron (ENST00000512194.2/8916, intron 3 of 25)	-5884
chr4	158299701	158299810	110	RXFP1	relaxin family peptide receptor 1	-1.58659	0.00739062	0.409649	Distal Intergenic	-15501
chr15	61556301	61556460	160	LOC101928850	uncharacterized LOC101928850	-1.37501	0.0082468	0.409649	Intron (ENST00000559783.2/107984782, intron 2 of 4)	-42054
chr12	34126151	34126260	110	ALG10	ALG10 alpha-1,2-glucosyltransferase	1.43643	0.00838499	0.409649	Distal Intergenic	103655
chr20	47334201	47334360	160	ZMYND8	zinc finger MYND-type containing 8	-1.49334	0.00843706	0.409649	Intron (ENST00000311275.11/23613, intron 2 of 21)	13712
chr20	62804201	62805460	1260	OGFR	opioid growth factor receptor	-1.49243	0.00844592	0.409649	Promoter (<=1kb)	0
chrX	45068601	45068760	160	KDM6A	lysine demethylase 6A	1.48667	0.0086634	0.409649	3' UTR	7073
chr9	21579951	21579960	10	MIR31HG	MIR31 host gene	-1.37597	0.00890781	0.409649	Distal Intergenic	-20051
chr5	55634101	55634310	210	SLC38A9	solute carrier family 38 member 9	-1.46265	0.00917503	0.409649	Exon (ENST00000515159.5/153129, exon 6 of 8)	11558
chr21	36234651	36234660	10	DOP1B	DOP1 leucine zipper like protein B	-1.34531	0.00952355	0.409649	Intron (ENST00000399151.3/9980, intron 15 of 36)	-11641
chr2	200384001	200384160	160	SPATS2L	spermatogenesis associated serine rich 2 like	-1.57075	0.00954059	0.409649	5' UTR	5764
chr11	15507501	15507560	60	LINC02751	long intergenic non-protein coding RNA 2751	-1.31177	0.0104014	0.427092	Distal Intergenic	-45295
chr14	24141801	24141960	160	EMC9	ER membrane protein complex subunit 9	-1.55322	0.0107498	0.427092	Promoter (<=1kb)	-210
chr3	5022601	5022660	60	BHLHE40-AS1	BHLHE40 antisense RNA 1	-1.41212	0.0108793	0.427092	Distal Intergenic	-42187
chrX	23820051	23820110	60	APOO	apolipoprotein O	-1.44501	0.0113451	0.427638	Distal Intergenic	20295
chr5	5523501	5523560	60	ICE1	interactor of little elongation complex ELL subunit 1	1.28414	0.0115157	0.427638	Distal Intergenic	100759
chr6	100881201	100881310	110	ASCC3	activating signal cointegrator 1 complex subunit 3	-1.26621	0.0120962	0.435484	Promoter (<=1kb)	0
chr2	164444151	164444260	110	GRB14	growth factor receptor bound protein 14	-1.35817	0.0123609	0.435484	Distal Intergenic	52792
chr8	118920951	118921060	110	TNFRSF11B	TNF receptor superfamily member 11b	-1.33148	0.0138806	0.476799	Distal Intergenic	8013
chr8	54874201	54874310	110	RP1	RP1 axonemal microtubule associated	-1.34382	0.0153003	0.512748	Distal Intergenic	77687
chr9	117783201	117783310	110	LOC105376244	uncharacterized LOC105376244	1.44259	0.0164441	0.537957	Promoter (<=1kb)	-122
chr21	41421151	41421260	110	MX1	MX dynamin like GTPase 1	-1.28359	0.0170216	0.538108	Promoter (<=1kb)	-69
chr8	121150951	121151060	110	SNTB1	syntrophin beta 1	-1.24518	0.0173664	0.538108	Distal Intergenic	-337678
chr20	49276301	49276360	60	ZNFX1	zinc finger NFX1-type containing 1	-1.23265	0.0178741	0.538108	Promoter (1-2kb)	1681
chr15	87570451	87570560	110	LINC00052	long intergenic non-protein coding RNA 52	-1.21205	0.0180153	0.538108	Intron (ENST00000665121.1/105370956, intron 1 of 4)	-6369
chr1	109425651	109426060	410	PSMA5	proteasome 20S subunit alpha 5	-1.49586	0.0189484	0.543094	Promoter (<=1kb)	72
chr8	57745401	57745510	110	LOC286178	uncharacterized LOC286178	-1.29036	0.0189776	0.543094	Promoter (<=1kb)	-639
chr1	24642751	24642910	160	SRRM1	serine and arginine repetitive matrix 1	-1.34683	0.0196112	0.543094	Promoter (<=1kb)	-362
chr2	191013901	191014160	260	STAT1	signal transducer and activator of transcription 1	-1.42066	0.0204091	0.543094	Promoter (<=1kb)	0
chr4	59818901	59819010	110	LINC02429	long intergenic non-protein coding RNA 2429	-1.26908	0.0210178	0.543094	Distal Intergenic	805328
chr1	109426201	109426410	210	PSMA5	proteasome 20S subunit alpha 5	-1.34785	0.0210329	0.543094	Promoter (<=1kb)	17
chr4	158300001	158300110	110	RXFP1	relaxin family peptide receptor 1	-1.36451	0.02106	0.543094	Distal Intergenic	-15201
chr9	15296501	15296560	60	TTC39B	tetratricopeptide repeat domain 39B	-1.29085	0.0216331	0.543094	Intron (ENST00000512701.6/158219, intron 1 of 19)	10649
chr5	166370951	166371160	210	LINC01947	long intergenic non-protein coding RNA 1947	-1.44298	0.0217396	0.543094	Distal Intergenic	555210
chr4	117400001	117400160	160	LINC01378	long intergenic non-protein coding RNA 1378	-1.44789	0.0224808	0.547655	Intron (ENST00000658771.1/105377390, intron 3 of 3)	-6006
chr15	70526851	70527010	160	LINC02205	long intergenic non-protein coding RNA 2205	-1.41566	0.0228613	0.547655	Distal Intergenic	-20923
chr15	44711001	44712910	1910	PATL2	PAT1 homolog 2	-1.69159	0.023477	0.547655	Promoter (<=1kb)	0
chr10	14959451	14959510	60	MEIG1	meiosis/spermiogenesis associated 1	-1.30194	0.0236383	0.547655	Promoter (<=1kb)	0
chr6	168852001	168852110	110	LOC105378146	uncharacterized LOC105378146	-1.13285	0.023915	0.547655	Distal Intergenic	112205
chr6	73585551	73585560	10	SLC17A5	solute carrier family 17 member 5	-1.1363	0.0258093	0.581343	Distal Intergenic	58903
chr9	33025251	33025960	710	DNAJA1	DnaJ heat shock protein family (Hsp40) member A1	-1.47837	0.0287457	0.637043	Promoter (<=1kb)	0
chr16	11255901	11256960	1060	SOCS1	suppressor of cytokine signaling 1	-1.53743	0.0293144	0.638584	Promoter (<=1kb)	0
chr17	78980101	78980110	10	LGALS3BP	galectin 3 binding protein	-1.13089	0.0297448	0.638584	Promoter (<=1kb)	-154
chr13	30572801	30572810	10	HMGB1	high mobility group box 1	-1.10237	0.032356	0.653513	Intron (ENST00000405805.5/3146, intron 1 of 4)	44787
chr7	77416251	77416560	310	GSAP	gamma-secretase activating protein	-1.43833	0.03236	0.653513	Promoter (<=1kb)	0
chr2	102256501	102256660	160	IL1RL1	interleukin 1 receptor like 1	-1.17646	0.0323976	0.653513	Distal Intergenic	-54842
chr1	158653001	158653010	10	SPTA1	spectrin alpha, erythrocytic 1	1.10777	0.0330495	0.653513	Intron (ENST00000643759.2/6708, intron 22 of 51)	8463
chr6	10412601	10412860	260	TFAP2A	transcription factor AP-2 alpha	-1.27783	0.0332169	0.653513	Promoter (<=1kb)	19
chr6	3258751	3259710	960	PSMG4	proteasome assembly chaperone 4	-1.49472	0.033294	0.653513	Promoter (<=1kb)	0
chr10	5685201	5685360	160	TASOR2	transcription activation suppressor family member 2	-1.34325	0.0346256	0.655941	Promoter (<=1kb)	236
chr3	36908251	36908360	110	TRANK1	tetratricopeptide repeat and ankyrin repeat containing 1	1.30366	0.0357983	0.655941	Promoter (<=1kb)	158
chr12	124480401	124480560	160	NCOR2	nuclear receptor corepressor 2	-1.21034	0.037429	0.655941	Intron (ENST00000405201.5/9612, intron 3 of 46)	3209
chr4	88456701	88457010	310	HERC5	HECT and RLD domain containing E3 ubiquitin protein ligase 5	1.42789	0.0378227	0.655941	Promoter (<=1kb)	-109
chr21	41420051	41421010	960	MX1	MX dynamin like GTPase 1	-1.08567	0.0378323	0.655941	Promoter (<=1kb)	0
chr1	89023001	89023060	60	GBP3	guanylate binding protein 3	-1.21471	0.0381049	0.655941	Promoter (<=1kb)	-107
chr7	17144951	17145060	110	AHR	aryl hydrocarbon receptor	-1.07167	0.0381365	0.655941	Intron (ENST00000645559.1/107986772, intron 1 of 1)	12761
chr2	190947701	190947810	110	GLS	glutaminase	-1.12305	0.039383	0.655941	Intron (ENST00000320717.8/2744, intron 14 of 17)	16138
chr21	33931851	33931910	60	ATP5PO	ATP synthase peripheral stalk subunit OSCP	-1.06426	0.0395517	0.655941	Promoter (<=1kb)	-244
chr4	168480101	168481610	1510	DDX60L	DExD/H-box 60 like	-1.6536	0.0403489	0.655941	Promoter (<=1kb)	0
chr7	100430201	100430260	60	MEPCE	methylphosphate capping enzyme	1.21252	0.0403576	0.655941	Promoter (<=1kb)	370
chr11	10303151	10303260	110	ADM-DT	ADM divergent transcript	-1.20964	0.0405096	0.655941	Promoter (<=1kb)	444
chr1	212596051	212596210	160	ATF3	activating transcription factor 3	-1.33089	0.0405501	0.655941	Intron (ENST00000366981.8/467, intron 1 of 3)	-12418
chr2	33476351	33476360	10	RASGRP3	RAS guanyl releasing protein 3	-1.04446	0.0406605	0.655941	Promoter (<=1kb)	-237
chr6	73586351	73586410	60	SLC17A5	solute carrier family 17 member 5	-1.06196	0.041056	0.655941	Distal Intergenic	58053
chr5	96876301	96876710	410	ERAP2	endoplasmic reticulum aminopeptidase 2	-1.05339	0.0427913	0.675807	Promoter (<=1kb)	0
chr22	40276551	40276610	60	TNRC6B	trinucleotide repeat containing adaptor 6B	-1.19706	0.0434296	0.678094	Promoter (<=1kb)	-230
chr17	82335351	82335410	60	SECTM1	secreted and transmembrane 1	-1.0212	0.0446276	0.68897	Promoter (1-2kb)	-1277
chr8	95100651	95100760	110	MIR3150BHG	MIR3150B host gene	-1.22711	0.0460959	0.68953	Intron (ENST00000523184.5/137682, intron 2 of 5)	-27469
chr1	228140651	228140760	110	GUK1	guanylate kinase 1	-1.15098	0.046126	0.68953	Promoter (<=1kb)	319
chr6	85644001	85644060	60	SYNCRIP	synaptotagmin binding cytoplasmic RNA interacting protein	-1.13225	0.0478239	0.68953	Promoter (<=1kb)	0
chr6	32838151	32839060	910	TAP2	transporter 2, ATP binding cassette subfamily B member	-1.15089	0.0480239	0.68953	Promoter (<=1kb)	0
chr12	14216401	14216510	110	ATF7IP	activating transcription factor 7 interacting protein	-1.08836	0.0489545	0.68953	Distal Intergenic	-149166
chr3	122681151	122681260	110	PARP14	poly(ADP-ribose) polymerase family member 14	-1.00767	0.0495491	0.68953	Promoter (<=1kb)	290
chr16	56989651	56989710	60	NLRC5	NLR family CARD domain containing 5	-0.979305	0.0497547	0.68953	Promoter (<=1kb)	57
chr1	27672451	27672510	60	IFI6	interferon alpha inducible protein 6	-0.99279	0.0497817	0.68953	Promoter (<=1kb)	-239
chr7	131522101	131522160	60	PODXL	podocalyxin like	-1.12888	0.0501837	0.68953	Intron (ENST00000446198.5/5420, intron 1 of 6)	-11203
chr7	99141251	99141260	10	SMURF1	SMAD specific E3 ubiquitin protein ligase 1	-1.0088	0.0505342	0.68953	Promoter (2-3kb)	2759
chr21	36320251	36320510	260	MORC3	MORC family CW-type zinc finger 3	-1.15317	0.0507342	0.68953	Promoter (<=1kb)	20
chr8	131904351	131904360	10	EFR3A	EFR3 homolog A	-0.986775	0.0512422	0.68953	Promoter (<=1kb)	242
chr15	96357901	96357960	60	LOC101927263	uncharacterized LOC101927263	-1.00759	0.0521051	0.68953	Intron (ENST00000558382.2/101927263, intron 1 of 1)	3511
chr9	15296201	15296360	160	TTC39B	tetratricopeptide repeat domain 39B	-0.99486	0.0524863	0.68953	Intron (ENST00000512701.6/158219, intron 1 of 19)	10849
chr6	2988801	2989060	260	LINC01011	long intergenic non-protein coding RNA 1011	-1.3322	0.0525582	0.68953	Promoter (<=1kb)	143
chr4	88378751	88379610	860	HERC6	HECT and RLD domain containing E3 ubiquitin protein ligase family member 6	-1.52043	0.0526933	0.68953	Promoter (<=1kb)	0
chr1	161046101	161046160	60	USF1	upstream transcription factor 1	-0.998351	0.0532009	0.689604	Promoter (<=1kb)	-124
chr6	165556401	165556560	160	PDE10A	phosphodiesterase 10A	-0.966739	0.0544055	0.698628	Intron (ENST00000647989.1/10846, intron 2 of 22)	-12895
chr3	142447801	142447960	160	XRN1	5'-3' exoribonuclease 1	-1.13561	0.0562405	0.715505	Promoter (<=1kb)	50
chr5	90021501	90021660	160	MIR3660	microRNA 3660	-1.28031	0.0568551	0.716688	Distal Intergenic	-4781
chr9	98119351	98119360	10	TRIM14	tripartite motif containing 14	-0.962463	0.0597705	0.740491	Promoter (<=1kb)	-129
chr2	28390501	28390510	10	FOSL2	FOS like 2, AP-1 transcription factor subunit	-0.938638	0.0602441	0.740491	Promoter (1-2kb)	-1938
chr6	168851751	168851860	110	LOC105378146	uncharacterized LOC105378146	-1.19155	0.0613411	0.740491	Distal Intergenic	112455
chr15	43798651	43798760	110	SERINC4	serine incorporator 4	1.02087	0.0618041	0.740491	Promoter (<=1kb)	335
chr14	20613651	20613810	160	RNASE11	ribonuclease A family member 11 (inactive)	-0.900439	0.0621173	0.740491	Distal Intergenic	-3767
chr1	8061951	8062060	110	ERRFI1	ERBB receptor feedback inhibitor 1	-1.18642	0.0630931	0.740491	Intron (ENST00000445300.1/ENST00000445300.1, intron 2 of 2)	-35642
chr18	38941551	38941610	60	LOC101927879	uncharacterized LOC101927879	-0.958805	0.0640357	0.740491	Distal Intergenic	-372630
chr8	109539951	109539960	10	EBAG9	estrogen receptor binding site associated antigen 9	-0.949899	0.0652073	0.740491	Promoter (<=1kb)	113
chr8	53524151	53524360	210	LOC100507516	uncharacterized LOC100507516	-1.24905	0.0656899	0.740491	Promoter (<=1kb)	0
chr16	81238751	81238760	10	BCO1	beta-carotene oxygenase 1	-0.94291	0.0657441	0.740491	Promoter (<=1kb)	60
chr2	201233501	201233660	160	CASP8	caspase 8	-0.895805	0.066503	0.740491	Promoter (<=1kb)	0
chr1	221742251	221742260	10	DUSP10	dual specificity phosphatase 10	-0.923243	0.0667514	0.740491	Promoter (<=1kb)	-162
chr14	24141301	24141610	310	EMC9	ER membrane protein complex subunit 9	-1.05869	0.0672782	0.740491	Promoter (<=1kb)	0
chr6	7417951	7418010	60	RIOK1	RIO kinase 1	-1.06833	0.0676906	0.740491	3' UTR	7573
chr1	31487451	31487510	60	LDC1P	leucine decarboxylase 1, pseudogene	-0.918939	0.0678495	0.740491	Distal Intergenic	-12575
chr2	191020501	191020660	160	STAT1	signal transducer and activator of transcription 1	-1.00052	0.0679343	0.740491	Promoter (<=1kb)	-181
chr3	125054601	125054610	10	HEG1	heart development protein with EGF like domains 1	-0.940571	0.0681208	0.740491	Promoter (1-2kb)	1387
chr1	145691101	145691160	60	PDZK1	PDZ domain containing 1	-1.05944	0.0684442	0.740491	Promoter (<=1kb)	642
chr18	54607901	54608010	110	DYNAP	dynactin associated protein	-0.926389	0.0706921	0.758835	Distal Intergenic	16656
chr1	155638501	155638610	110	MSTO1	misato mitochondrial distribution and morphology regulator 1	-1.13678	0.0719145	0.765974	Intron (ENST00000500626.2/ENST00000500626.2, intron 4 of 8)	25280
chr3	63912101	63912560	460	ATXN7	ataxin 7	-0.880282	0.0728741	0.770223	Promoter (<=1kb)	-28
chr7	151341551	151342710	1160	NUB1	negative regulator of ubiquitin like proteins 1	-1.52534	0.0754405	0.791262	Promoter (<=1kb)	0
chr6	35732101	35732160	60	FKBP5	FKBP prolyl isomerase 5	-1.05493	0.0770469	0.801988	Distal Intergenic	-3518
chr6	25139051	25139110	60	CMAHP	cytidine monophospho-N-acetylneuraminic acid hydroxylase, pseudogene	-1.034	0.0784198	0.80402	Promoter (<=1kb)	-458
chr20	38152551	38152660	110	TGM2	transglutaminase 2	-0.967768	0.0785744	0.80402	Intron (ENST00000361475.7/7052, intron 3 of 12)	12599
chr1	234772901	234772910	10	PP2672	uncharacterized LOC100130249	-0.906601	0.0790954	0.80402	Distal Intergenic	-12845
chr22	36252801	36253460	660	APOL1	apolipoprotein L1	-1.05903	0.0799006	0.80402	Promoter (<=1kb)	0
chr16	89261651	89261710	60	ANKRD11	ankyrin repeat domain 11	-0.899155	0.0816288	0.80402	Distal Intergenic	13408
chr5	1537151	1537210	60	LPCAT1	lysophosphatidylcholine acyltransferase 1	-0.866745	0.0816353	0.80402	Distal Intergenic	-13189
chr7	100429751	100429760	10	MEPCE	methylphosphate capping enzyme	0.895615	0.0822368	0.80402	Promoter (<=1kb)	-71
chr6	26401951	26402110	160	BTN3A1	butyrophilin subfamily 3 member A1	-0.85978	0.0825849	0.80402	Promoter (<=1kb)	-127
chr15	40826051	40826260	210	PPP1R14D	protein phosphatase 1 regulatory inhibitor subunit 14D	-0.886556	0.0831378	0.80402	Promoter (2-3kb)	2448
chr22	36160651	36160760	110	APOL3	apolipoprotein L3	-0.914584	0.0838121	0.80402	Promoter (<=1kb)	0
chr4	168318251	168319360	1110	DDX60	DExD/H-box helicase 60	-1.29137	0.0844314	0.80402	Promoter (<=1kb)	0
chr1	117735051	117735110	60	TENT5C	terminal nucleotidyltransferase 5C	-1.02702	0.0860742	0.80402	Distal Intergenic	129003
chr17	57947101	57947210	110	CUEDC1	CUE domain containing 1	-0.9718	0.0869274	0.80402	Intron (ENST00000577830.6/404093, intron 1 of 10)	8047
chr6	121334551	121334910	360	TBC1D32	TBC1 domain family member 32	-1.25723	0.0883092	0.80402	Promoter (<=1kb)	0
chr10	88974751	88975360	610	FAS	Fas cell surface death receptor	-1.10927	0.0885996	0.80402	3' UTR	-15171
chr6	31399851	31399910	60	MICA	MHC class I polypeptide-related sequence A	-0.865949	0.0887256	0.80402	Promoter (<=1kb)	67
chr3	171491751	171491760	10	LOC102724479	uncharacterized LOC102724479	-0.865278	0.0893901	0.80402	Distal Intergenic	23667
chr8	43777601	43777660	60	POTEA	POTE ankyrin domain family member A	-1.02568	0.0894795	0.80402	Distal Intergenic	485118
chr5	166371301	166371710	410	LINC01947	long intergenic non-protein coding RNA 1947	-1.06379	0.0898459	0.80402	Distal Intergenic	554660
chr1	117735301	117735410	110	TENT5C	terminal nucleotidyltransferase 5C	-1.09995	0.0901361	0.80402	Distal Intergenic	129253
chr6	3068351	3068860	510	RIPK1	receptor interacting serine/threonine kinase 1	-0.978757	0.0909742	0.80402	Promoter (<=1kb)	0
chr4	139014501	139014560	60	NOCT	nocturnin	-0.845818	0.0914297	0.80402	Promoter (1-2kb)	-1221
chr15	73994851	73994960	110	PML	PML nuclear body scaffold	-0.862198	0.0914666	0.80402	Promoter (<=1kb)	48
chr20	49694501	49694610	110	B4GALT5	beta-1,4-galactosyltransferase 5	0.953939	0.0917115	0.80402	Intron (ENST00000371711.4/9334, intron 1 of 8)	19268
chr16	11312001	11312010	10	LOC105371082	uncharacterized LOC105371082	-0.852078	0.0923342	0.80402	Promoter (<=1kb)	-890
chr5	132410451	132411460	1010	RAD50	RAD50 double strand break repair protein	-1.06541	0.0924565	0.80402	Promoter (<=1kb)	0
chr10	46550401	46550460	60	GPRIN2	G protein regulated inducer of neurite outgrowth 2	-1.02702	0.0952791	0.820017	Exon (ENST00000374317.1/9721, exon 3 of 3)	5070
chr11	35662851	35662960	110	TRIM44	tripartite motif containing 44	-0.850567	0.0955333	0.820017	Promoter (<=1kb)	76
chr16	87264601	87264710	110	LOC101928682	uncharacterized LOC101928682	-0.841898	0.0960865	0.820017	Intron (ENST00000562840.1/ENST00000562840.1, intron 1 of 4)	27328
chr15	50247801	50247860	60	HDC	histidine decarboxylase	-0.849495	0.0978704	0.830086	Intron (ENST00000559816.1/3067, intron 3 of 4)	5445
chr22	32137851	32137960	110	C22orf42	chromosome 22 open reading frame 42	-0.832115	0.101176	0.845543	Distal Intergenic	11966
chr15	87570201	87570260	60	LINC00052	long intergenic non-protein coding RNA 52	-0.835253	0.101823	0.845543	Intron (ENST00000665121.1/105370956, intron 1 of 4)	-6669
chr17	80263751	80263760	10	RNF213	ring finger protein 213	-0.840841	0.10324	0.845543	Promoter (2-3kb)	2881
chr13	33787301	33787310	10	RFC3	replication factor C subunit 3	-0.818381	0.103346	0.845543	Distal Intergenic	-30759
chr7	100950251	100950260	10	MUC3A	mucin 3A, cell surface associated	-0.835055	0.104286	0.845543	Promoter (<=1kb)	626
chr6	12011151	12011260	110	HIVEP1	HIVEP zinc finger 1	-0.915566	0.104319	0.845543	Promoter (<=1kb)	-740
chr7	5558101	5558160	60	ACTB	actin beta	-0.833704	0.104683	0.845543	Intron (ENST00000675515.1/60, intron 1 of 5)	4630
chr1	110034251	110034360	110	STRIP1	striatin interacting protein 1	-0.805164	0.106658	0.845543	Promoter (<=1kb)	-264
chr12	96720351	96720360	10	CFAP54	cilia and flagella associated protein 54	-0.827776	0.107163	0.845543	Intron (ENST00000524981.9/144535, intron 49 of 67)	72376
chr6	11263451	11263510	60	NEDD9	neural precursor cell expressed, developmentally down-regulated 9	-0.800415	0.107678	0.845543	Intron (ENST00000448183.6/4739, intron 3 of 9)	-30769
chr14	76961851	76962060	210	LINC01629	long intergenic non-protein coding RNA 1629	-0.881962	0.107709	0.845543	Promoter (2-3kb)	2213
chr10	33264201	33264260	60	NRP1	neuropilin 1	-0.79757	0.107824	0.845543	Promoter (<=1kb)	-497
chr15	95669451	95669660	210	LOC105370993	uncharacterized LOC105370993	-0.880317	0.108609	0.845543	Intron (ENST00000661571.1/ENST00000661571.1, intron 1 of 2)	-175608
chr6	26364551	26365060	510	BTN3A2	butyrophilin subfamily 3 member A2	-0.911305	0.108793	0.845543	Promoter (<=1kb)	-99
chr20	31560451	31560510	60	LOC107985416	translation initiation factor IF-2	-0.974699	0.108969	0.845543	Promoter (<=1kb)	835
chr1	155636801	155636810	10	MSTO1	misato mitochondrial distribution and morphology regulator 1	-0.810343	0.110681	0.845543	Intron (ENST00000500626.2/ENST00000500626.2, intron 4 of 8)	23580
chr21	33932101	33932210	110	ATP5PO	ATP synthase peripheral stalk subunit OSCP	-0.798963	0.112158	0.845543	Promoter (<=1kb)	-494
chr3	149247201	149247210	10	LOC101927942	uncharacterized LOC101927942	-0.81605	0.11269	0.845543	Intron (ENST00000461341.2/ENST00000461341.2, intron 15 of 19)	23063
chr20	49277901	49278510	610	ZFAS1	ZNFX1 antisense RNA 1	-0.720891	0.11351	0.845543	Promoter (<=1kb)	0
chr10	3829101	3829260	160	LINC02639	long intergenic non-protein coding RNA 2639	-0.838013	0.113699	0.845543	Distal Intergenic	-4690
chr2	162318051	162318660	610	IFIH1	interferon induced with helicase C domain 1	-0.893021	0.11383	0.845543	Promoter (<=1kb)	0
chr3	9917251	9917260	10	IL17RC	interleukin 17 receptor C	-0.812551	0.114194	0.845543	Promoter (<=1kb)	-56
chr5	65483751	65483810	60	ADAMTS6	ADAM metallopeptidase with thrombospondin type 1 motif 6	-0.808349	0.114333	0.845543	Promoter (1-2kb)	-1831
chr7	139359301	139359410	110	LUC7L2	LUC7 like 2, pre-mRNA splicing factor	-1.07103	0.114791	0.845543	Promoter (<=1kb)	-102
chr20	53830051	53830060	10	SUMO1P1	SUMO1 pseudogene 1	-0.809955	0.11533	0.845543	Distal Intergenic	45497
chr13	49496051	49496110	60	PHF11	PHD finger protein 11	-0.945201	0.115693	0.845543	Promoter (<=1kb)	35
chr8	10630401	10630460	60	RP1L1	RP1 like 1	-0.795166	0.11739	0.853404	Intron (ENST00000382483.4/94137, intron 1 of 3)	24683
chr2	25592201	25592310	110	DTNB	dystrobrevin beta	0.764622	0.119108	0.853963	Intron (ENST00000495466.6/1838, intron 5 of 18)	4146
chr7	33996951	33997060	110	BMPER	BMP binding endothelial regulator	-1.04166	0.119767	0.853963	Intron (ENST00000436222.6/168667, intron 5 of 5)	19864
chr21	36260401	36260610	210	DOP1B	DOP1 leucine zipper like protein B	-0.718036	0.121313	0.853963	Intron (ENST00000399151.3/9980, intron 23 of 36)	14100
chr7	106768601	106768610	10	CTB-30L5.1	uncharacterized CTB-30L5.1	-0.792375	0.122067	0.853963	Promoter (1-2kb)	1597
chr14	24135901	24136060	160	PSME1	proteasome activator subunit 1	-1.08277	0.122248	0.853963	Promoter (<=1kb)	-103
chr12	95796701	95796710	10	NTN4	netrin 4	-0.793957	0.123279	0.853963	Intron (ENST00000670743.1/105369921, intron 2 of 3)	-5512
chr1	234373501	234373660	160	COA6-AS1	COA6 antisense RNA 1	-1.10687	0.12374	0.853963	Promoter (<=1kb)	0
chr6	26365201	26365460	260	BTN3A2	butyrophilin subfamily 3 member A2	-0.842087	0.124522	0.853963	Promoter (<=1kb)	0
chr7	50068351	50068360	10	ZPBP	zona pellucida binding protein	0.782666	0.126174	0.853963	Intron (ENST00000046087.7/11055, intron 3 of 7)	-11927
chr10	5977451	5977960	510	IL15RA	interleukin 15 receptor subunit alpha	-1.0327	0.127107	0.853963	Promoter (<=1kb)	0
chr3	20043701	20043710	10	KAT2B	lysine acetyltransferase 2B	-0.781596	0.127291	0.853963	Intron (ENST00000263754.5/8850, intron 1 of 17)	3003
chr11	62015851	62015910	60	LOC399900	uncharacterized LOC399900	-0.755611	0.127475	0.853963	Distal Intergenic	48057
chr6	37103401	37103460	60	PIM1	Pim-1 proto-oncogene, serine/threonine kinase	-0.758621	0.128672	0.853963	Distal Intergenic	-66692
chr6	32852851	32855060	2210	PSMB9	proteasome 20S subunit beta 9	-0.745697	0.128826	0.853963	Promoter (<=1kb)	0
chr10	5813901	5813910	10	GDI2	GDP dissociation inhibitor 2	-0.778774	0.129035	0.853963	Promoter (<=1kb)	419
chrX	23819701	23819760	60	APOO	apolipoprotein O	-0.951756	0.129856	0.853963	Distal Intergenic	20645
chr5	35479351	35479510	160	SPEF2	sperm flagellar 2	0.822269	0.130105	0.853963	Distal Intergenic	-138334
chr6	5866501	5866560	60	NRN1	neuritin 1	-0.919962	0.130212	0.853963	Intron (ENST00000454882.2/ENST00000454882.2, intron 2 of 2)	136403
chr4	184472901	184473060	160	IRF2	interferon regulatory factor 2	-0.831481	0.130386	0.853963	Promoter (<=1kb)	987
chr20	63574051	63574110	60	HELZ2	helicase with zinc finger 2	-0.954171	0.13058	0.853963	Promoter (<=1kb)	129
chr3	118842601	118842660	60	LOC105374060	uncharacterized LOC105374060	-0.748428	0.130905	0.853963	Distal Intergenic	-31765
chr9	14322301	14322510	210	NFIB	nuclear factor I B	-0.837037	0.13158	0.853963	Promoter (<=1kb)	0
chr2	26346801	26346810	10	ADGRF3	adhesion G protein-coupled receptor F3	-0.769315	0.132347	0.853963	Promoter (<=1kb)	7
chr1	179129701	179129760	60	ABL2	ABL proto-oncogene 2, non-receptor tyrosine kinase	-0.744825	0.132621	0.853963	Intron (ENST00000502732.6/27, intron 3 of 11)	4436
chr3	118842251	118842460	210	LOC105374060	uncharacterized LOC105374060	-0.811544	0.133005	0.853963	Distal Intergenic	-31415
chr21	36320651	36320660	10	MORC3	MORC family CW-type zinc finger 3	-0.752817	0.133839	0.855324	Promoter (<=1kb)	420
chr18	42412651	42412710	60	LINC00907	long intergenic non-protein coding RNA 907	-0.94702	0.134806	0.85661	Intron (ENST00000593234.5/284260, intron 5 of 7)	20575
chr1	155324801	155324860	60	RUSC1	RUN and SH3 domain containing 1	-0.940461	0.136499	0.85661	Promoter (<=1kb)	224
chr5	147534901	147534910	10	DPYSL3	dihydropyrimidinase like 3	-0.760947	0.13651	0.85661	Distal Intergenic	-24833
chr10	91220801	91220960	160	PCGF5	polycomb group ring finger 5	-0.82791	0.136534	0.85661	Promoter (<=1kb)	18
chr1	160098501	160098510	10	IGSF8	immunoglobulin superfamily member 8	-0.754262	0.137764	0.8604	Promoter (<=1kb)	109
chrX	41332851	41333160	310	DDX3X	DEAD-box helicase 3 X-linked	-0.96452	0.142829	0.887998	Promoter (<=1kb)	-188
chr6	26440201	26440360	160	BTN3A3	butyrophilin subfamily 3 member A3	-0.696408	0.145031	0.892577	Promoter (<=1kb)	-112
chr7	33997251	33997310	60	BMPER	BMP binding endothelial regulator	-0.736584	0.145152	0.892577	Intron (ENST00000436222.6/168667, intron 5 of 5)	20164
chr5	96627701	96627810	110	CAST	calpastatin	-0.843009	0.145515	0.892577	Intron (ENST00000502645.2/101929710, intron 4 of 4)	-34245
chr8	133297551	133297610	60	NDRG1	N-myc downstream regulated 1	-0.902576	0.146672	0.894897	Promoter (<=1kb)	0
chr7	42236901	42236910	10	GLI3	GLI family zinc finger 3	-0.741526	0.147364	0.894897	Promoter (<=1kb)	149
chr5	133968001	133968010	10	C5orf15	chromosome 5 open reading frame 15	0.738174	0.147847	0.894897	Promoter (<=1kb)	615
chr10	89351651	89351760	110	LIPA	lipase A, lysosomal acid type	-0.813249	0.149637	0.896101	Intron (ENST00000679438.1/3437, intron 1 of 3)	-8947
chr2	18560101	18560160	60	RDH14	retinol dehydrogenase 14	-0.902701	0.149704	0.896101	Promoter (<=1kb)	493
chr1	77759601	77759860	260	USP33	ubiquitin specific peptidase 33	-0.927792	0.150238	0.896101	Promoter (<=1kb)	0
chr17	43006851	43006960	110	IFI35	interferon induced protein 35	-0.712701	0.150968	0.896101	Promoter (<=1kb)	43
chr14	65098901	65099010	110	MAX	MYC associated factor X	0.706152	0.153889	0.896101	Promoter (2-3kb)	2675
chr7	140062401	140063360	960	PARP12	poly(ADP-ribose) polymerase family member 12	-0.81484	0.153966	0.896101	Promoter (<=1kb)	0
chr4	102827351	102827410	60	UBE2D3	ubiquitin conjugating enzyme E2 D3	-0.725718	0.154872	0.896101	Promoter (<=1kb)	90
chr19	48260101	48260210	110	CARD8	caspase recruitment domain family member 8	-0.715089	0.155823	0.896101	Distal Intergenic	-4155
chr7	26155901	26155960	60	NFE2L3	nuclear factor, erythroid 2 like 3	0.90813	0.155915	0.896101	Intron (ENST00000056233.4/9603, intron 1 of 3)	3703
chr10	89860651	89860810	160	LINC01374	long intergenic non-protein coding RNA 1374	-0.687719	0.156193	0.896101	Intron (ENST00000664430.1/105378425, intron 1 of 3)	6745
chr8	28348451	28348510	60	ZNF395	zinc finger protein 395	-0.706595	0.156279	0.896101	3' UTR	3056
chr17	43360701	43360810	110	LINC00910	long intergenic non-protein coding RNA 910	-0.995712	0.156623	0.896101	Exon (ENST00000624705.1/ENST00000624705.1, exon 1 of 1)	27127
chr6	32843251	32845010	1760	PSMB8-AS1	PSMB8 antisense RNA 1 (head to head)	-1.28804	0.156913	0.896101	Promoter (<=1kb)	0
chr6	28729101	28729160	60	LINC00533	long intergenic non-protein coding RNA 533	0.712761	0.157822	0.896101	Distal Intergenic	-80035
chr15	59554351	59554360	10	GCNT3	glucosaminyl (N-acetyl) transferase 3, mucin type	-0.698041	0.158262	0.896101	Distal Intergenic	-40515
chr3	146544301	146544610	310	PLSCR1	phospholipid scramblase 1	-1.15938	0.158481	0.896101	Promoter (<=1kb)	0
chr6	73585801	73585910	110	SLC17A5	solute carrier family 17 member 5	-0.718255	0.159355	0.897354	Distal Intergenic	58553
chr1	172746601	172746710	110	FASLG	Fas ligand	-0.69081	0.162559	0.905617	Distal Intergenic	87457
chr10	103660201	103660360	160	SH3PXD2A	SH3 and PX domains 2A	-0.788677	0.162653	0.905617	Intron (ENST00000369774.8/9644, intron 8 of 14)	33263
chr7	1028151	1028160	10	C7orf50	chromosome 7 open reading frame 50	0.70531	0.163179	0.905617	Promoter (<=1kb)	179
chr6	22954701	22955110	410	LOC102724736	uncharacterized LOC102724736	-0.952844	0.163459	0.905617	Intron (ENST00000420572.2/ENST00000420572.2, intron 2 of 2)	291194
chr14	50860501	50860610	110	ABHD12B	abhydrolase domain containing 12B	-0.705862	0.164486	0.906072	Intron (ENST00000557152.1/ENST00000557152.1, intron 1 of 1)	-11443
chr10	119131901	119131960	60	DENND10	DENN domain containing 10	-0.702653	0.166063	0.906072	Promoter (2-3kb)	2426
chr9	99906701	99906860	160	STX17	syntaxin 17	-0.772134	0.1663	0.906072	Promoter (<=1kb)	0
chr1	156020851	156020860	10	LOC105371729	uncharacterized LOC105371729	-0.709509	0.16671	0.906072	Promoter (<=1kb)	0
chr20	34704501	34704810	310	TP53INP2	tumor protein p53 inducible nuclear protein 2	1.13463	0.1669	0.906072	Promoter (<=1kb)	0
chr1	110034901	110034960	60	STRIP1	striatin interacting protein 1	-0.681186	0.168654	0.906072	Promoter (<=1kb)	269
chr7	114048301	114048610	310	PPP1R3A	protein phosphatase 1 regulatory subunit 3A	-1.0985	0.170154	0.906072	Intron (ENST00000449795.5/5506, intron 1 of 3)	27310
chr15	60127801	60127910	110	LOC105370838	uncharacterized LOC105370838	0.949473	0.170371	0.906072	Distal Intergenic	91671
chr3	172616001	172616060	60	NCEH1	neutral cholesterol ester hydrolase 1	-0.702752	0.170781	0.906072	Distal Intergenic	20124
chr2	201116551	201116560	10	CFLAR	CASP8 and FADD like apoptosis regulator	0.682024	0.171534	0.906072	Promoter (<=1kb)	144
chr1	112675301	112675310	10	MOV10	Mov10 RISC complex RNA helicase	0.696832	0.171573	0.906072	Promoter (<=1kb)	556
chr11	615751	615960	210	IRF7	interferon regulatory factor 7	-0.69465	0.171931	0.906072	Promoter (<=1kb)	0
chr15	45456951	45456960	10	LOC105376714	uncharacterized LOC105376714	-0.697822	0.172114	0.906072	Intron (ENST00000559869.1/105376714, intron 1 of 1)	6701
chr7	41705351	41705410	60	INHBA	inhibin subunit beta A	-0.850665	0.173825	0.911585	Promoter (<=1kb)	-16
chr7	73739101	73739160	60	ABHD11	abhydrolase domain containing 11	-0.853329	0.176439	0.920651	Promoter (<=1kb)	-249
chr6	31271301	31271310	10	HLA-C	major histocompatibility complex, class I, C	-0.681853	0.176894	0.920651	Promoter (<=1kb)	740
chrX	40644701	40645110	410	CXorf38	chromosome X open reading frame 38	-0.666059	0.17897	0.921896	Promoter (2-3kb)	2411
chr17	78782651	78782810	160	CYTH1	cytohesin 1	-0.703142	0.179132	0.921896	Promoter (<=1kb)	-354
chr5	10595751	10595860	110	ANKRD33B	ankyrin repeat domain 33B	-0.952068	0.179146	0.921896	Intron (ENST00000296657.7/651746, intron 1 of 3)	31421
chr15	44728701	44729260	560	LOC100419583	ring finger protein 4 pseudogene	-0.905784	0.181258	0.922966	Promoter (<=1kb)	0
chr6	34657201	34657510	310	ILRUN	inflammation and lipid regulator with UBA-like and NBR1-like domains	-0.77701	0.181366	0.922966	Intron (ENST00000374023.8/64771, intron 1 of 4)	14446
chr14	24136201	24136510	310	PSME1	proteasome activator subunit 1	-0.862069	0.181369	0.922966	Promoter (<=1kb)	0
chr5	177300551	177300610	60	RAB24	RAB24, member RAS oncogene family	0.663542	0.182069	0.923112	Distal Intergenic	3032
chr8	53524601	53524760	160	LOC100507516	uncharacterized LOC100507516	-0.850109	0.184101	0.92395	Promoter (<=1kb)	-265
chr17	45227351	45227460	110	FMNL1	formin like 1	-0.962624	0.184519	0.92395	Intron (ENST00000331495.8/752, intron 1 of 26)	-3209
chr11	13208051	13208260	210	ARNTL	aryl hydrocarbon receptor nuclear translocator like	-1.0777	0.18535	0.92395	Distal Intergenic	-68392
chr12	55905801	55905810	10	PYM1	PYM homolog 1, exon junction complex associated factor	-0.667333	0.186629	0.92395	Intron (ENST00000408946.7/84305, intron 1 of 2)	21301
chr15	55872751	55872810	60	NEDD4	NEDD4 E3 ubiquitin protein ligase	-0.674592	0.18741	0.92395	Intron (ENST00000508871.5/4734, intron 1 of 23)	42844
chr1	168348151	168348710	560	MIR557	microRNA 557	-0.855181	0.188143	0.92395	Intron (ENST00000636624.1/ENST00000636624.1, intron 1 of 3)	-26814
chr4	25234751	25234810	60	PI4K2B	phosphatidylinositol 4-kinase type 2 beta	-0.646518	0.190635	0.92395	Promoter (<=1kb)	718
chr17	53571351	53571410	60	KIF2B	kinesin family member 2B	-0.849353	0.191552	0.92395	Intron (ENST00000650577.1/107985001, intron 4 of 6)	-251517
chr11	94238051	94238460	410	LOC105369435	uncharacterized LOC105369435	1.15777	0.194182	0.92395	Promoter (<=1kb)	0
chr10	30583601	30583760	160	LOC105376479	uncharacterized LOC105376479	-0.978933	0.198985	0.92395	Distal Intergenic	-3946
chr10	89414101	89415410	1310	IFIT5	interferon induced protein with tetratricopeptide repeats 5	-1.24141	0.199687	0.92395	Promoter (<=1kb)	0
chr7	17142201	17143160	960	AHR	aryl hydrocarbon receptor	-0.853279	0.200023	0.92395	Intron (ENST00000645559.1/107986772, intron 1 of 1)	10011
chr10	46539851	46540660	810	GPRIN2	G protein regulated inducer of neurite outgrowth 2	-0.930751	0.200328	0.92395	Distal Intergenic	14870
chr10	28730451	28730510	60	LINC01517	long intergenic non-protein coding RNA 1517	-0.656133	0.200348	0.92395	Distal Intergenic	-12996
chr10	63388701	63388760	60	MIR1296	microRNA 1296	0.826049	0.200364	0.92395	Intron (ENST00000399262.7/221037, intron 1 of 25)	-15653
chr6	157033601	157033710	110	ARID1B	AT-rich interaction domain 1B	-0.632407	0.201059	0.92395	Promoter (2-3kb)	-2605
chr7	11229201	11229210	10	LOC105375153	uncharacterized LOC105375153	-0.65439	0.201582	0.92395	Promoter (2-3kb)	2183
chr1	200302301	200302410	110	LINC00862	long intergenic non-protein coding RNA 862	0.922481	0.202121	0.92395	Intron (ENST00000636153.1/554279, intron 4 of 4)	71404
chr7	148963451	148963460	10	RNY4	RNA, Ro60-associated Y4	-0.653383	0.202377	0.92395	Promoter (<=1kb)	136
chr5	59296801	59296810	10	PDE4D	phosphodiesterase 4D	-0.649619	0.203105	0.92395	Intron (ENST00000340635.11/5144, intron 1 of 14)	-20682
chr20	25310651	25310810	160	ABHD12	abhydrolase domain containing 12, lysophospholipase	-0.707939	0.203471	0.92395	Promoter (<=1kb)	-179
chr8	131904501	131904610	110	EFR3A	EFR3 homolog A	-0.63565	0.203841	0.92395	Promoter (<=1kb)	392
chr1	16617201	16617210	10	NBPF1	NBPF member 1	0.64826	0.204608	0.92395	Distal Intergenic	-3639
chr19	10086051	10086910	860	SHFL	shiftless antiviral inhibitor of ribosomal frameshifting	-0.655919	0.206184	0.92395	Promoter (<=1kb)	0
chr5	31274351	31274360	10	CDH6	cadherin 6	-0.647678	0.206221	0.92395	Intron (ENST00000265071.3/1004, intron 2 of 11)	-19839
chr6	33313601	33314360	760	TAPBP	TAP binding protein	-1.01609	0.207467	0.92395	Promoter (<=1kb)	0
chr4	184473851	184475360	1510	IRF2	interferon regulatory factor 2	-1.05007	0.207487	0.92395	Promoter (<=1kb)	0
chr12	118060701	118060810	110	WSB2	WD repeat and SOCS box containing 2	-0.752338	0.207842	0.92395	Promoter (<=1kb)	279
chr19	8269151	8269260	110	CERS4	ceramide synthase 4	0.828898	0.207927	0.92395	Distal Intergenic	7524
chr19	4077901	4078060	160	ZBTB7A	zinc finger and BTB domain containing 7A	-0.676045	0.20908	0.92395	Distal Intergenic	-11002
chr20	49694751	49694910	160	B4GALT5	beta-1,4-galactosyltransferase 5	0.590959	0.209848	0.92395	Intron (ENST00000371711.4/9334, intron 1 of 8)	18968
chr1	179129401	179129510	110	ABL2	ABL proto-oncogene 2, non-receptor tyrosine kinase	-0.737484	0.210833	0.92395	Intron (ENST00000502732.6/27, intron 3 of 11)	4686
chr4	186191401	186191410	10	FLJ38576	uncharacterized LOC651430	-0.630667	0.21127	0.92395	Promoter (<=1kb)	80
chrX	41331751	41332110	360	DDX3X	DEAD-box helicase 3 X-linked	-0.654398	0.212056	0.92395	Promoter (1-2kb)	-1238
chr13	48817201	48817260	60	FNDC3A	fibronectin type III domain containing 3A	-0.830155	0.212218	0.92395	Distal Intergenic	-158652
chr5	96934951	96935010	60	ERAP1	endoplasmic reticulum aminopeptidase 1	-0.636148	0.212716	0.92395	Promoter (<=1kb)	0
chr10	89351901	89351960	60	LIPA	lipase A, lysosomal acid type	-0.806586	0.21389	0.92395	Intron (ENST00000679438.1/3437, intron 1 of 3)	-9197
chr7	100612301	100612360	60	MOSPD3	motile sperm domain containing 3	-0.631512	0.214127	0.92395	Promoter (<=1kb)	-12
chr14	67515001	67515110	110	TMEM229B	transmembrane protein 229B	-0.613343	0.214348	0.92395	Promoter (<=1kb)	72
chr19	1169101	1169160	60	SBNO2	strawberry notch homolog 2	-0.636821	0.214391	0.92395	Promoter (<=1kb)	0
chr4	141636351	141637210	860	IL15	interleukin 15	-0.60472	0.216405	0.92395	Promoter (<=1kb)	0
chr7	134459201	134459210	10	AKR1B1	aldo-keto reductase family 1 member B	0.632107	0.216771	0.92395	Promoter (<=1kb)	-9
chr4	88600101	88600160	60	HERC3	HECT and RLD domain containing E3 ubiquitin protein ligase 3	-0.631094	0.216934	0.92395	Intron (ENST00000512194.2/8916, intron 3 of 25)	-5634
chr20	36573751	36573760	10	TGIF2	TGFB induced factor homeobox 2	-0.621756	0.218685	0.92395	Promoter (<=1kb)	28
chr17	82334901	82335210	310	SECTM1	secreted and transmembrane 1	-0.853127	0.219778	0.92395	Promoter (<=1kb)	-827
chr8	128377001	128377410	410	LINC00824	long intergenic non-protein coding RNA 824	-0.643276	0.219902	0.92395	Intron (ENST00000652078.1/ENST00000652078.1, intron 4 of 7)	37971
chrX	120244951	120244960	10	NKAPP1	NFKB activating protein pseudogene 1	0.626217	0.220012	0.92395	Promoter (<=1kb)	-63
chr14	20614001	20614060	60	RNASE11	ribonuclease A family member 11 (inactive)	-0.610633	0.22005	0.92395	Distal Intergenic	-4117
chr10	484651	484710	60	DIP2C	disco interacting protein 2 homolog C	-0.607267	0.222849	0.92395	Promoter (1-2kb)	1848
chr1	32760051	32760060	10	KIAA1522	KIAA1522	-0.621017	0.224376	0.92395	Intron (ENST00000401073.7/57648, intron 1 of 6)	-5574
chr1	168499601	168499710	110	LOC100505918	uncharacterized LOC100505918	-0.72096	0.225429	0.92395	Distal Intergenic	-3916
chr6	31271951	31272110	160	HLA-C	major histocompatibility complex, class I, C	-0.595604	0.225566	0.92395	Promoter (<=1kb)	0
chr11	69298401	69298560	160	MYEOV	myeloma overexpressed	-0.953642	0.226217	0.92395	Intron (ENST00000544008.1/26579, intron 1 of 1)	4227
chr6	11232951	11233010	60	NEDD9	neural precursor cell expressed, developmentally down-regulated 9	-0.605433	0.226501	0.92395	Promoter (<=1kb)	-269
chr4	184417151	184417510	360	IRF2	interferon regulatory factor 2	-0.609876	0.226691	0.92395	Promoter (1-2kb)	1080
chr2	230416201	230416410	210	SP100	SP100 nuclear antigen	-1.02323	0.226986	0.92395	Promoter (<=1kb)	0
chr1	154607801	154608410	610	ADAR	adenosine deaminase RNA specific	-0.872612	0.227287	0.92395	Promoter (<=1kb)	0
chr7	131546051	131546160	110	PODXL	podocalyxin like	0.595682	0.227586	0.92395	Intron (ENST00000446198.5/5420, intron 1 of 6)	10403
chr5	96807401	96808360	960	ERAP1	endoplasmic reticulum aminopeptidase 1	-0.70738	0.22768	0.92395	Promoter (<=1kb)	0
chr4	113976951	113977060	110	ARSJ	arylsulfatase family member J	-0.889795	0.227803	0.92395	Promoter (2-3kb)	2551
chr20	47334001	47334060	60	ZMYND8	zinc finger MYND-type containing 8	-0.59492	0.228298	0.92395	Intron (ENST00000311275.11/23613, intron 2 of 21)	14012
chr7	77416101	77416110	10	GSAP	gamma-secretase activating protein	-0.608321	0.229245	0.92395	Promoter (<=1kb)	-234
chr7	93117851	93118010	160	SAMD9	sterile alpha motif domain containing 9	-0.59913	0.231364	0.92395	Promoter (<=1kb)	0
chr5	108003401	108003460	60	EFNA5	ephrin A5	-0.611702	0.231445	0.92395	Intron (ENST00000542267.7/64839, intron 7 of 8)	-332464
chr14	24147551	24147560	10	RNF31	ring finger protein 31	-0.608459	0.2321	0.92395	Promoter (<=1kb)	3
chr7	1570251	1570310	60	PSMG3-AS1	PSMG3 antisense RNA 1 (head to head)	0.589839	0.232326	0.92395	Promoter (<=1kb)	17
chr15	31326051	31326060	10	KLF13	Kruppel like factor 13	0.611973	0.232539	0.92395	Promoter (<=1kb)	-775
chr20	62795401	62795460	60	MRGBP	MRG domain binding protein	-0.595796	0.234023	0.92395	Promoter (1-2kb)	-1013
chr2	112768301	112768360	60	CKAP2L	cytoskeleton associated protein 2 like	-0.797427	0.234485	0.92395	Distal Intergenic	-3637
chr17	44981901	44982010	110	C1QL1	complement C1q like 1	-0.702778	0.234638	0.92395	Intron (ENST00000678938.1/4836, intron 1 of 11)	-13598
chr8	10630601	10630760	160	RP1L1	RP1 like 1	-0.602936	0.234649	0.92395	Intron (ENST00000382483.4/94137, intron 1 of 3)	24383
chr1	12167051	12167160	110	TNFRSF1B	TNF receptor superfamily member 1B	-0.899428	0.235751	0.92395	Promoter (<=1kb)	48
chr5	10596051	10596160	110	ANKRD33B	ankyrin repeat domain 33B	-0.586293	0.237898	0.92395	Intron (ENST00000296657.7/651746, intron 1 of 3)	31721
chr8	141131251	141131360	110	DENND3-AS1	DENND3 antisense RNA 1	-0.598309	0.238525	0.92395	Promoter (1-2kb)	-1187
chr7	1570601	1570610	10	PSMG3-AS1	PSMG3 antisense RNA 1 (head to head)	-0.603404	0.239108	0.92395	Promoter (<=1kb)	367
chrX	45068901	45069010	110	KDM6A	lysine demethylase 6A	0.581239	0.239452	0.92395	3' UTR	7373
chrX	116240201	116240510	310	AGTR2	angiotensin II receptor type 2	-0.823874	0.240077	0.92395	Distal Intergenic	69454
chr6	2989201	2989860	660	LINC01011	long intergenic non-protein coding RNA 1011	-1.16818	0.240286	0.92395	Promoter (<=1kb)	543
chr1	147172701	147172910	210	CHD1L	chromodomain helicase DNA binding protein 1 like	0.590935	0.240343	0.92395	Promoter (<=1kb)	0
chr7	100101201	100101210	10	MCM7	minichromosome maintenance complex component 7	-0.598467	0.24046	0.92395	Promoter (<=1kb)	100
chr3	197712601	197712660	60	RUBCN	rubicon autophagy regulator	-0.581544	0.24183	0.92395	Intron (ENST00000296343.10/9711, intron 2 of 19)	5470
chr22	36238351	36238910	560	APOL2	apolipoprotein L2	-1.02589	0.242167	0.92395	Promoter (<=1kb)	317
chr3	122680301	122681010	710	PARP14	poly(ADP-ribose) polymerase family member 14	-0.660253	0.242268	0.92395	Promoter (<=1kb)	0
chr12	112130601	112130660	60	TRAFD1	TRAF-type zinc finger domain containing 1	0.577672	0.242335	0.92395	Intron (ENST00000550051.5/10906, intron 2 of 4)	5038
chr2	170715001	170715110	110	SP5	Sp5 transcription factor	-0.5804	0.243019	0.92395	Promoter (<=1kb)	-227
chr8	89983551	89983610	60	NBN	nibrin	-0.783657	0.243221	0.92395	Promoter (<=1kb)	627
chr7	152404451	152404460	10	KMT2C	lysine methyltransferase 2C	0.597367	0.243622	0.92395	Intron (ENST00000262189.11/58508, intron 1 of 58)	31246
chr2	28390701	28390860	160	FOSL2	FOS like 2, AP-1 transcription factor subunit	0.591915	0.243704	0.92395	Promoter (1-2kb)	-1588
chr8	89290101	89290260	160	LOC112268015	uncharacterized LOC112268015	-0.596758	0.24379	0.92395	Distal Intergenic	330615
chr14	24146751	24147260	510	RNF31	ring finger protein 31	-0.645739	0.244113	0.92395	Promoter (<=1kb)	0
chrY	12372151	12372160	10	GYG2P1	glycogenin 2 pseudogene 1	-0.57296	0.245648	0.92395	Intron (ENST00000443820.2/ENST00000443820.2, intron 4 of 9)	46134
chr16	3158001	3158710	710	CASP16P	caspase 16, pseudogene	-1.15624	0.246504	0.92395	Distal Intergenic	10873
chr7	17144751	17144810	60	AHR	aryl hydrocarbon receptor	-0.775171	0.2475	0.92395	Exon (ENST00000646331.1/101927609, exon 5 of 5)	12561
chr7	93118151	93118460	310	SAMD9	sterile alpha motif domain containing 9	-0.667557	0.248068	0.92395	Promoter (<=1kb)	-128
chr17	15270451	15270460	10	PMP22	peripheral myelin protein 22	-0.588935	0.24817	0.92395	Promoter (1-2kb)	1547
chr12	10364101	10365710	1610	KLRK1-AS1	KLRK1 antisense RNA 1	-0.726895	0.24819	0.92395	Promoter (<=1kb)	332
chr3	171491501	171491560	60	LOC102724479	uncharacterized LOC102724479	-0.585062	0.249363	0.92395	Distal Intergenic	23417
chr7	17299301	17299310	10	AHR	aryl hydrocarbon receptor	-0.5728	0.249867	0.92395	Promoter (<=1kb)	6
chr14	91114451	91114560	110	DGLUCY	D-glutamate cyclase	-0.577507	0.251516	0.92395	Promoter (<=1kb)	2
chr7	77415951	77415960	10	GSAP	gamma-secretase activating protein	-0.587593	0.251544	0.92395	Promoter (<=1kb)	-84
chr3	125054801	125054910	110	HEG1	heart development protein with EGF like domains 1	-0.68338	0.251648	0.92395	Promoter (1-2kb)	1087
chr18	38941301	38941360	60	LOC101927879	uncharacterized LOC101927879	0.571859	0.252033	0.92395	Distal Intergenic	-372880
chr17	7686551	7686560	10	WRAP53	WD repeat containing antisense to TP53	-0.585727	0.25311	0.92395	Promoter (<=1kb)	250
chr1	16616501	16616510	10	NBPF1	NBPF member 1	-0.575615	0.254267	0.92395	Promoter (2-3kb)	-2939
chr6	26440501	26440710	210	BTN3A3	butyrophilin subfamily 3 member A3	-0.658627	0.25517	0.92395	Promoter (<=1kb)	0
chr9	32526401	32526760	360	DDX58	DExD/H-box helicase 58	-0.644777	0.255275	0.92395	Promoter (<=1kb)	-193
chr5	43041851	43041960	110	LOC153684	uncharacterized LOC153684	-0.572284	0.255664	0.92395	Promoter (<=1kb)	0
chrX	116239901	116240060	160	AGTR2	angiotensin II receptor type 2	-0.651486	0.255942	0.92395	Distal Intergenic	69154
chr20	3932751	3932810	60	MIR103B2	microRNA 103b-2	-0.56871	0.256075	0.92395	3' UTR	-15188
chr7	73565951	73566060	110	TBL2	transducin beta like 2	-0.560436	0.256204	0.92395	Distal Intergenic	5334
chr6	12011501	12011510	10	HIVEP1	HIVEP zinc finger 1	-0.580288	0.257657	0.925305	Promoter (<=1kb)	-490
chr9	21578601	21579360	760	MIR31HG	MIR31 host gene	-0.99602	0.257927	0.925305	Distal Intergenic	-18701
chr7	30771501	30771510	10	MINDY4	MINDY lysine 48 deubiquitinase 4	0.57703	0.258881	0.92631	Promoter (<=1kb)	84
chr1	147242851	147242960	110	CHD1L	chromodomain helicase DNA binding protein 1 like	-0.684748	0.259605	0.926486	Promoter (<=1kb)	0
chr13	82688601	82688660	60	SLITRK1	SLIT and NTRK like family member 1	0.569682	0.261215	0.927879	Distal Intergenic	1193733
chr9	107246551	107246560	10	RAD23B	RAD23 homolog B, nucleotide excision repair protein	-0.573556	0.261346	0.927879	Distal Intergenic	-36577
chr9	84139251	84139310	60	LOC101927575	uncharacterized LOC101927575	-0.757077	0.262947	0.928909	Distal Intergenic	75808
chr14	50860151	50860310	160	ABHD12B	abhydrolase domain containing 12B	-0.635904	0.264278	0.928909	Intron (ENST00000557152.1/ENST00000557152.1, intron 1 of 1)	-11743
chr16	56608701	56608760	60	MT2A	metallothionein 2A	0.550235	0.264631	0.928909	Promoter (<=1kb)	11
chr12	112906801	112906810	10	OAS1	2'-5'-oligoadenylate synthetase 1	0.561163	0.265564	0.928909	Promoter (<=1kb)	18
chr7	43759151	43759160	10	BLVRA	biliverdin reductase A	0.566028	0.266124	0.928909	Promoter (<=1kb)	464
chr11	102560751	102560860	110	MMP20	matrix metallopeptidase 20	-0.563481	0.26661	0.928909	Distal Intergenic	22747
chr17	8119301	8119610	310	ALOXE3	arachidonate lipoxygenase 3	-0.750897	0.267011	0.928909	Promoter (<=1kb)	-254
chr2	190980751	190980860	110	STAT1	signal transducer and activator of transcription 1	-0.84531	0.26773	0.928909	Promoter (<=1kb)	-466
chr4	174497351	174497460	110	HPGD	15-hydroxyprostaglandin dehydrogenase	-0.673416	0.26799	0.928909	Promoter (1-2kb)	-1522
chr1	151620401	151620410	10	SNX27	sorting nexin 27	0.550425	0.268397	0.928909	Intron (ENST00000642376.1/81609, intron 1 of 10)	6475
chr10	5684851	5685010	160	TASOR2	transcription activation suppressor family member 2	-0.921065	0.269654	0.930916	Promoter (<=1kb)	0
chr1	244835201	244835210	10	COX20	cytochrome c oxidase assembly factor COX20	-0.558597	0.272191	0.934965	Promoter (<=1kb)	-406
chr5	59297251	59297310	60	PDE4D	phosphodiesterase 4D	-0.751986	0.272228	0.934965	Intron (ENST00000340635.11/5144, intron 1 of 14)	-21132
chr11	69642901	69643010	110	CCND1	cyclin D1	-0.664402	0.272868	0.934965	Promoter (<=1kb)	-702
chr6	2876551	2876710	160	SERPINB9P1	serpin family B member 9 pseudogene 1	-0.551156	0.277069	0.946997	Promoter (<=1kb)	0
chr4	88320901	88320910	10	PPM1K-DT	PPM1K divergent transcript	-0.549862	0.279918	0.952158	Intron (ENST00000652965.1/105369192, intron 4 of 4)	4127
chr20	408101	408560	460	RBCK1	RANBP2-type and C3HC4-type zinc finger containing 1	-0.771086	0.28208	0.952158	Promoter (<=1kb)	0
chr17	42112301	42112360	60	DHX58	DExH-box helicase 58	-0.538377	0.282187	0.952158	Promoter (<=1kb)	103
chr1	168408101	168408410	310	LOC100505918	uncharacterized LOC100505918	-0.755433	0.282225	0.952158	Promoter (<=1kb)	-827
chr6	7418601	7418610	10	RIOK1	RIO kinase 1	-0.543941	0.283203	0.952158	Distal Intergenic	8223
chr1	154608551	154608710	160	ADAR	adenosine deaminase RNA specific	-0.630986	0.284004	0.952158	Promoter (<=1kb)	87
chr5	99033351	99033410	60	CHD1	chromodomain helicase DNA binding protein 1	-0.727904	0.284015	0.952158	Distal Intergenic	-104344
chr11	94128951	94129410	460	PANX1	pannexin 1	-1.08054	0.284123	0.952158	Promoter (<=1kb)	22
chr16	3961051	3961160	110	LINC02861	long intergenic non-protein coding RNA 2861	-0.827464	0.286831	0.9579	Intron (ENST00000576936.5/115, intron 5 of 5)	-10465
chr20	31951901	31951960	60	PDRG1	p53 and DNA damage regulated 1	-0.544828	0.28723	0.9579	Promoter (<=1kb)	86
chr9	125513551	125513610	60	MAPKAP1	MAPK associated protein 1	-0.52205	0.290376	0.966044	Intron (ENST00000373511.6/79109, intron 7 of 10)	-7185
chr1	35637301	35637860	560	PSMB2	proteasome 20S subunit beta 2	-0.605468	0.29133	0.966879	Intron (ENST00000373237.4/5690, intron 1 of 5)	3666
chr12	50085001	50085160	160	SMARCD1	SWI/SNF related, matrix associated, actin dependent regulator of chromatin, subfamily d, member 1	-0.72101	0.292941	0.967258	Promoter (<=1kb)	-40
chr9	107246251	107246410	160	RAD23B	RAD23 homolog B, nucleotide excision repair protein	-0.523097	0.293326	0.967258	Distal Intergenic	-36727
chr10	75772501	75772660	160	LRMDA	leucine rich melanocyte differentiation associated	-0.597829	0.294128	0.967258	Intron (ENST00000611255.5/83938, intron 2 of 6)	-10101
chr12	112938151	112938960	810	OAS3	2'-5'-oligoadenylate synthetase 3	-1.04567	0.294422	0.967258	Promoter (<=1kb)	0
chr16	56609451	56609660	210	MT2A	metallothionein 2A	-0.615369	0.295764	0.967258	Promoter (<=1kb)	761
chr19	18173801	18174360	560	IFI30	IFI30 lysosomal thiol reductase	-0.818997	0.29585	0.967258	Promoter (<=1kb)	0
chr7	100964701	100964760	60	LOC105375431	uncharacterized LOC105375431	0.739776	0.297301	0.967258	Promoter (1-2kb)	1475
chr20	50366951	50366960	10	LINC01271	long intergenic non-protein coding RNA 1271	0.526768	0.298044	0.967258	Distal Intergenic	-45609
chr2	102256251	102256360	110	IL1RL1	interleukin 1 receptor like 1	-0.527237	0.298098	0.967258	Distal Intergenic	-55142
chr6	26473701	26473810	110	BTN2A1	butyrophilin subfamily 2 member A1	-0.513168	0.298904	0.967258	Intron (ENST00000469185.5/11120, intron 7 of 7)	8474
chr1	234780701	234780710	10	PP2672	uncharacterized LOC100130249	0.529724	0.29958	0.967258	Distal Intergenic	-20645
chr6	27872501	27872660	160	H3C11	H3 clustered histone 11	-0.518642	0.299892	0.967258	Promoter (<=1kb)	-155
chr7	35694801	35694810	10	HERPUD2	HERPUD family member 2	-0.525932	0.302702	0.972989	Promoter (<=1kb)	-200
chr5	65482251	65483310	1060	ADAMTS6	ADAM metallopeptidase with thrombospondin type 1 motif 6	-0.774009	0.303758	0.972989	Promoter (<=1kb)	-331
chr1	35641751	35641760	10	PSMB2	proteasome 20S subunit beta 2	-0.523822	0.30435	0.972989	Promoter (<=1kb)	-225
chr20	28839801	28839910	110	FRG1CP	FSHD region gene 1 family member C, pseudogene	0.506305	0.304986	0.972989	Distal Intergenic	-236958
chr8	141001551	141001560	10	PTK2	protein tyrosine kinase 2	-0.52027	0.305733	0.972989	Promoter (<=1kb)	-172
chr16	34587251	34587360	110	LOC107987235	putative uncharacterized protein MGC34800	-0.651269	0.306202	0.972989	Distal Intergenic	-197424
chr13	42992101	42992160	60	EPSTI1	epithelial stromal interaction 1	-0.511093	0.307518	0.972989	Promoter (<=1kb)	5
chr7	135147851	135147960	110	TMEM140	transmembrane protein 140	-0.630005	0.30896	0.972989	Promoter (<=1kb)	-112
chr3	111735201	111735310	110	PHLDB2	pleckstrin homology like domain family B member 2	-0.508298	0.309769	0.972989	Promoter (2-3kb)	2704
chr21	36260751	36260960	210	DOP1B	DOP1 leucine zipper like protein B	-0.538935	0.309856	0.972989	Exon (ENST00000463668.1/9980, exon 6 of 6)	14450
chrX	13652801	13652910	110	TCEANC	transcription elongation factor A N-terminal and central domain containing	-0.508433	0.310182	0.972989	Promoter (<=1kb)	-279
chr17	45227101	45227160	60	FMNL1	formin like 1	-0.500148	0.310542	0.972989	Intron (ENST00000331495.8/752, intron 1 of 26)	-3509
chr16	56609851	56609910	60	MT2A	metallothionein 2A	-0.730764	0.310875	0.972989	Promoter (1-2kb)	1161
chr2	134918701	134918910	210	CCNT2-AS1	CCNT2 antisense RNA 1	-0.656529	0.313484	0.978926	Promoter (<=1kb)	0
chr1	172532301	172532360	60	SUCO	SUN domain containing ossification factor	-0.495384	0.315045	0.981477	Promoter (<=1kb)	0
chr2	219160701	219160710	10	NHEJ1	non-homologous end joining factor 1	0.511123	0.315906	0.981477	Promoter (<=1kb)	52
chr11	10302701	10302910	210	ADM-DT	ADM divergent transcript	-0.774715	0.316444	0.981477	Promoter (<=1kb)	794
chr6	36386451	36386460	10	ETV7-AS1	ETV7 and PTX1 antisense RNA 1	0.506255	0.317531	0.982631	Promoter (<=1kb)	-371
chr7	44847951	44848010	60	H2AZ2	H2A.Z variant histone 2	0.506511	0.320262	0.988853	Promoter (<=1kb)	11
chr1	200352251	200352360	110	LINC00862	long intergenic non-protein coding RNA 862	-0.499984	0.32215	0.988987	Intron (ENST00000637430.1/ENST00000637430.1, intron 1 of 5)	21454
chr20	36950651	36952060	1410	SAMHD1	SAM and HD domain containing deoxynucleoside triphosphate triphosphohydrolase 1	-0.646988	0.322302	0.988987	Promoter (<=1kb)	0
chr1	16367551	16367610	60	SZRD1	SUZ RNA binding domain containing 1	0.719256	0.322907	0.988987	Promoter (<=1kb)	-101
chr1	222644401	222644510	110	MIA3	MIA SH3 domain ER export factor 3	-0.6268	0.323889	0.988987	Promoter (<=1kb)	7
chr5	140123351	140123360	10	IGIP	IgA inducing protein	-0.494304	0.325496	0.988987	Promoter (2-3kb)	-2577
chr20	22403751	22403810	60	LOC284788	uncharacterized LOC284788	-0.494127	0.325757	0.988987	Intron (ENST00000635130.1/284788, intron 1 of 3)	16833
chr11	69638851	69638960	110	CCND1	cyclin D1	-0.484199	0.325918	0.988987	Promoter (2-3kb)	-2196
chr1	156501001	156501160	160	MEF2D	myocyte enhancer factor 2D	-0.883057	0.327547	0.988987	Promoter (<=1kb)	-222
chr12	45669201	45669210	10	LINC00938	long intergenic non-protein coding RNA 938	0.487106	0.327888	0.988987	Distal Intergenic	58565
chr7	22727001	22727210	210	IL6	interleukin 6	-0.584697	0.328903	0.988987	Promoter (<=1kb)	0
chr6	142819901	142820010	110	HIVEP2	HIVEP zinc finger 2	-0.494304	0.328969	0.988987	Intron (ENST00000012134.7/3097, intron 2 of 8)	17037
chr8	61714401	61714410	10	ASPH	aspartate beta-hydroxylase	-0.496679	0.329139	0.988987	Promoter (<=1kb)	115
chr7	140479201	140479210	10	MKRN1	makorin ring finger protein 1	-0.497759	0.329904	0.988987	Promoter (<=1kb)	-19
chr13	50365851	50365910	60	DLEU1	deleted in lymphocytic leukemia 1	-0.481035	0.33098	0.988987	Intron (ENST00000486895.5/10301, intron 1 of 1)	-24288
chr1	65068751	65068860	110	JAK1	Janus kinase 1	-0.490407	0.331143	0.988987	Promoter (<=1kb)	-997
chr22	36156751	36157160	410	APOL3	apolipoprotein L3	-0.698361	0.331822	0.988987	Promoter (<=1kb)	0
chr18	3449301	3449360	60	TGIF1	TGFB induced factor homeobox 1	-0.481753	0.33287	0.989963	Promoter (<=1kb)	-53
chr7	7989751	7989760	10	GLCCI1	glucocorticoid induced 1	-0.491828	0.335704	0.996235	Intron (ENST00000469183.5/729852, intron 4 of 4)	-14137
chr6	31203501	31204510	1010	HCG27	HLA complex group 27	-0.703008	0.338074	0.997539	Promoter (1-2kb)	1488
chr6	26402251	26402510	260	BTN3A1	butyrophilin subfamily 3 member A1	-0.540088	0.339206	0.997539	Promoter (<=1kb)	0
chr1	155637251	155638060	810	MSTO1	misato mitochondrial distribution and morphology regulator 1	-1.06859	0.340611	0.997539	Exon (ENST00000668003.1/ENST00000668003.1, exon 1 of 3)	24030
chr9	21995101	21995210	110	CDKN2B-AS1	CDKN2B antisense RNA 1	-0.474175	0.340728	0.997539	Promoter (<=1kb)	0
chr1	156500301	156500360	60	MEF2D	myocyte enhancer factor 2D	-0.483985	0.342167	0.997539	Promoter (<=1kb)	393
chr15	51357251	51357360	110	GLDN	gliomedin	-0.485199	0.342873	0.997539	Promoter (2-3kb)	-2894
chr6	31185951	31186110	160	POU5F1	POU class 5 homeobox 1	-0.416801	0.343838	0.997539	Distal Intergenic	-5220
chr15	35667251	35667260	10	DPH6-DT	DPH6 divergent transcript	-0.479445	0.343888	0.997539	Intron (ENST00000501169.3/100507466, intron 1 of 2)	-44531
chr10	3828851	3828960	110	LINC02639	long intergenic non-protein coding RNA 2639	-0.610303	0.344241	0.997539	Distal Intergenic	-4990
chr2	190980351	190980360	10	STAT1	signal transducer and activator of transcription 1	-0.482818	0.345216	0.997539	Promoter (<=1kb)	-66
chr6	30213651	30214110	460	TRIM26	tripartite motif containing 26	-0.67744	0.345299	0.997539	Promoter (<=1kb)	-224
chr4	113762001	113762060	60	CAMK2D	calcium/calmodulin dependent protein kinase II delta	-0.696973	0.345325	0.997539	Promoter (<=1kb)	-74
chr4	180827551	180827660	110	LINC00290	long intergenic non-protein coding RNA 290	-0.604597	0.347128	0.997539	Distal Intergenic	331489
chr20	33994051	33994060	10	RALY	RALY heterogeneous nuclear ribonucleoprotein	0.473846	0.34787	0.997539	Promoter (<=1kb)	98
chr1	16630901	16631010	110	CROCCP2	CROCC pseudogene 2	0.687883	0.349655	0.997539	Promoter (<=1kb)	99
chr12	121060351	121060410	60	OASL	2'-5'-oligoadenylate synthetase like	0.463725	0.350107	0.997539	Distal Intergenic	-21109
chr1	172746251	172746410	160	FASLG	Fas ligand	-0.870594	0.350171	0.997539	Distal Intergenic	87107
chr10	101042901	101042960	60	SFXN3	sideroflexin 3	-0.477471	0.35047	0.997539	Distal Intergenic	4949
chr7	54831351	54831760	410	SEC61G	SEC61 translocon subunit gamma	-0.747266	0.350948	0.997539	Distal Intergenic	-71377
chr2	218069151	218069160	10	RUFY4	RUN and FYVE domain containing 4	-0.476755	0.351331	0.997539	Promoter (<=1kb)	-95
chr11	13208401	13208510	110	ARNTL	aryl hydrocarbon receptor nuclear translocator like	0.46876	0.352589	0.997539	Distal Intergenic	-68142
chr11	32091401	32091460	60	RCN1	reticulocalbin 1	-0.470865	0.352793	0.997539	Promoter (<=1kb)	-150
chr3	149575251	149575360	110	WWTR1	WW domain containing transcription regulator 1	-0.592116	0.352841	0.997539	Promoter (<=1kb)	892
chr15	25863601	25863660	60	ATP10A	ATPase phospholipid transporting 10A (putative)	-0.467986	0.354057	0.998922	Promoter (<=1kb)	-50
chr1	27672101	27672160	60	IFI6	interferon alpha inducible protein 6	-0.665192	0.357927	0.999853	Promoter (<=1kb)	18
chr19	49474251	49474410	160	FLT3LG	fms related receptor tyrosine kinase 3 ligand	-0.499309	0.358882	0.999853	Promoter (<=1kb)	0
chr3	187368451	187368560	110	RTP4	receptor transporter protein 4	-0.462315	0.36069	0.999853	Promoter (<=1kb)	66
chr20	34875951	34876360	410	ACSS2	acyl-CoA synthetase short chain family member 2	0.844823	0.361928	0.999853	Promoter (<=1kb)	-212
chr6	34657651	34657810	160	ILRUN	inflammation and lipid regulator with UBA-like and NBR1-like domains	-0.498952	0.363104	0.999853	Intron (ENST00000374023.8/64771, intron 1 of 4)	14146
chr10	89861001	89861060	60	LINC01374	long intergenic non-protein coding RNA 1374	-0.451454	0.3636	0.999853	Intron (ENST00000664430.1/105378425, intron 1 of 3)	7095
chr2	200383751	200383860	110	SPATS2L	spermatogenesis associated serine rich 2 like	-0.776849	0.363837	0.999853	Intron (ENST00000439084.5/26010, intron 1 of 4)	5514
chr5	43042101	43042460	360	LOC153684	uncharacterized LOC153684	-0.55931	0.364501	0.999853	Promoter (<=1kb)	0
chr7	4724801	4725960	1160	FOXK1	forkhead box K1	-0.978025	0.364705	0.999853	Exon (ENST00000658333.1/ENST00000658333.1, exon 1 of 2)	-14899
chr7	13218401	13218510	110	LOC107986770	uncharacterized LOC107986770	-0.457596	0.3648	0.999853	Exon (ENST00000669103.1/ENST00000669103.1, exon 2 of 2)	116904
chr7	100345051	100345060	10	STAG3L5P-PVRIG2P-PILRB	STAG3L5P-PVRIG2P-PILRB readthrough	-0.446715	0.365469	0.999853	Intron (ENST00000473757.5/101752399, intron 3 of 5)	-6196
chr10	75192101	75192110	10	VDAC2	voltage dependent anion channel 2	-0.461144	0.365482	0.999853	Distal Intergenic	-18044
chr1	179129901	179130060	160	ABL2	ABL proto-oncogene 2, non-receptor tyrosine kinase	-0.529562	0.365496	0.999853	Intron (ENST00000502732.6/27, intron 3 of 11)	4136
chr7	140175551	140175560	10	KDM7A	lysine demethylase 7A	-0.455792	0.369923	0.999853	Promoter (1-2kb)	1423
chr7	135148101	135148260	160	TMEM140	transmembrane protein 140	-0.609863	0.369933	0.999853	Promoter (<=1kb)	0
chr12	94622101	94622110	10	TMCC3	transmembrane and coiled-coil domain family 3	-0.450561	0.372122	0.999853	Intron (ENST00000261226.9/57458, intron 1 of 3)	-5681
chr1	228140351	228140410	60	GUK1	guanylate kinase 1	-0.451116	0.372307	0.999853	Promoter (<=1kb)	19
chr10	113679201	113680460	1260	CASP7	caspase 7	-0.570839	0.372387	0.999853	Promoter (<=1kb)	0
chr20	34303201	34303310	110	AHCY	adenosylhomocysteinase	-0.442612	0.373442	0.999853	Promoter (<=1kb)	7
chr20	31858601	31858660	60	DUSP15	dual specificity phosphatase 15	0.669007	0.375238	0.999853	Intron (ENST00000278979.7/128853, intron 6 of 9)	-9043
chr2	156341651	156341810	160	NR4A2	nuclear receptor subfamily 4 group A member 2	-0.653647	0.376388	0.999853	Promoter (<=1kb)	538
chr8	85660051	85660360	310	LOC105375937	uncharacterized LOC105375937	0.565945	0.376472	0.999853	Exon (ENST00000379010.3/ENST00000379010.3, exon 1 of 1)	136152
chr13	43055501	43055660	160	DNAJC15	DnaJ heat shock protein family (Hsp40) member C15	-0.502117	0.377268	0.999853	Intron (ENST00000474320.1/29103, intron 1 of 3)	31915
chr10	119131651	119131760	110	DENND10	DENN domain containing 10	-0.566021	0.377538	0.999853	Promoter (2-3kb)	2176
chr9	21579501	21579560	60	MIR31HG	MIR31 host gene	-0.446131	0.37784	0.999853	Distal Intergenic	-19601
chr14	70416901	70416910	10	SYNJ2BP-COX16	SYNJ2BP-COX16 readthrough	-0.437596	0.377884	0.999853	Promoter (<=1kb)	74
chr21	36234351	36234410	60	DOP1B	DOP1 leucine zipper like protein B	-0.445041	0.378285	0.999853	Intron (ENST00000399151.3/9980, intron 15 of 36)	-11891
chr10	35685551	35685610	60	FZD8	frizzled class receptor 8	-0.448912	0.379037	0.999853	Distal Intergenic	-43255
chr15	45637401	45637660	260	SQOR	sulfide quinone oxidoreductase	-0.57893	0.379174	0.999853	Promoter (2-3kb)	2372
chr10	46524751	46524760	10	GPRIN2	G protein regulated inducer of neurite outgrowth 2	-0.449086	0.379438	0.999853	Intron (ENST00000616785.1/643650, intron 3 of 3)	30770
chr14	103260801	103260810	10	LINC00605	long intergenic non-protein coding RNA 605	-0.438792	0.382464	0.999853	Distal Intergenic	-71773
chr1	84090901	84090960	60	PRKACB	protein kinase cAMP-activated catalytic subunit beta	0.433505	0.383054	0.999853	Intron (ENST00000370689.6/5567, intron 1 of 9)	12757
chr4	141636201	141636210	10	IL15	interleukin 15	-0.444319	0.383997	0.999853	Promoter (<=1kb)	-373
chr19	39678251	39678460	210	LGALS17A	galectin 14 pseudogene	-0.892373	0.384629	0.999853	Promoter (<=1kb)	-914
chr16	3960751	3960910	160	LINC02861	long intergenic non-protein coding RNA 2861	-0.506835	0.38513	0.999853	Intron (ENST00000576936.5/115, intron 5 of 5)	-10165
chr3	101827801	101827860	60	NFKBIZ	NFKB inhibitor zeta	-0.431192	0.385247	0.999853	Promoter (<=1kb)	-131
chr1	46065401	46065510	110	PIK3R3	phosphoinositide-3-kinase regulatory subunit 3	-0.425635	0.388729	0.999853	Intron (ENST00000262741.10/8503, intron 5 of 9)	-7967
chr2	41715901	41715960	60	LINC01913	long intergenic non-protein coding RNA 1913	-0.426402	0.390361	0.999853	Distal Intergenic	-144195
chr11	62905601	62905610	10	LOC105369333	uncharacterized LOC105369333	0.436238	0.390629	0.999853	Distal Intergenic	-3936
chr12	101877501	101877660	160	DRAM1	DNA damage regulated autophagy modulator 1	-0.516851	0.39275	0.999853	Promoter (<=1kb)	0
chr6	48826051	48826110	60	MMUT	methylmalonyl-CoA mutase	-0.429053	0.393493	0.999853	Distal Intergenic	637143
chr1	157195251	157195260	10	LOC107985211	uncharacterized LOC107985211	0.425974	0.393822	0.999853	Distal Intergenic	12391
chr16	24539251	24539310	60	RBBP6	RB binding protein 6, ubiquitin ligase	-0.431157	0.394509	0.999853	Promoter (<=1kb)	-246
chr8	53523801	53523960	160	LOC100507516	uncharacterized LOC100507516	-0.819439	0.394684	0.999853	Promoter (<=1kb)	0
chr7	77696501	77696560	60	RSBN1L	round spermatid basic protein 1 like	-0.649342	0.395598	0.999853	Promoter (<=1kb)	42
chr8	89983851	89984010	160	NBN	nibrin	-0.391071	0.395732	0.999853	Promoter (<=1kb)	227
chr7	7762301	7762360	60	UMAD1	UBAP1-MVB12-associated (UMA) domain containing 1	-0.419984	0.396861	0.999853	Intron (ENST00000463725.5/729852, intron 3 of 4)	-10001
chr13	18212501	18212710	210	FAM230C	family with sequence similarity 230 member C	-0.506165	0.397826	0.999853	Promoter (<=1kb)	542
chr3	29353851	29354010	160	RBMS3-AS3	RBMS3 antisense RNA 3	0.837665	0.398058	0.999853	Intron (ENST00000635992.1/152098, intron 8 of 13)	-63125
chr7	4745001	4746360	1360	FOXK1	forkhead box K1	-0.756046	0.398132	0.999853	Intron (ENST00000328914.5/221937, intron 2 of 8)	4142
chr18	67302101	67302160	60	DSEL-AS1	DSEL antisense RNA 1	0.427728	0.399762	0.999853	Distal Intergenic	-214386
chr11	39371201	39371560	360	LINC01493	long intergenic non-protein coding RNA 1493	-0.687189	0.399899	0.999853	Distal Intergenic	722343
chr6	160634801	160634960	160	LPA	lipoprotein(a)	-0.753674	0.400344	0.999853	Intron (ENST00000316300.10/4018, intron 7 of 38)	5890
chr1	154607401	154607610	210	ADAR	adenosine deaminase RNA specific	-0.502373	0.400651	0.999853	Promoter (<=1kb)	504
chrY	17275801	17275810	10	FAM41AY1	family with sequence similarity 41 member A, Y-linked 1	-0.41554	0.401603	0.999853	Distal Intergenic	-225148
chr10	51700051	51700160	110	CSTF2T	cleavage stimulation factor subunit 2 tau variant	-0.744926	0.401639	0.999853	Promoter (<=1kb)	-456
chr2	211611501	211611610	110	ERBB4	erb-b2 receptor tyrosine kinase 4	-0.541719	0.401857	0.999853	Intron (ENST00000402597.6/2066, intron 18 of 25)	53744
chr1	228141001	228141260	260	GUK1	guanylate kinase 1	-0.461042	0.402858	0.999853	Promoter (<=1kb)	0
chr1	16614901	16614960	60	NBPF1	NBPF member 1	-0.422667	0.404503	0.999853	Promoter (1-2kb)	-1339
chr5	172777801	172777910	110	LOC105377730	uncharacterized LOC105377730	-0.412932	0.405085	0.999853	Promoter (1-2kb)	1092
chr16	4624901	4624910	10	MGRN1	mahogunin ring finger 1	-0.413696	0.405498	0.999853	Promoter (<=1kb)	33
chr7	100966001	100966010	10	LOC105375431	uncharacterized LOC105375431	0.41223	0.406058	0.999853	Promoter (<=1kb)	225
chr10	30056301	30056360	60	JCAD	junctional cadherin 5 associated	-0.408695	0.408732	0.999853	Intron (ENST00000375377.2/57608, intron 1 of 3)	3226
chr9	93501251	93501660	410	FAM120A	family with sequence similarity 120A	-0.576356	0.409593	0.999853	Intron (ENST00000277165.11/23196, intron 5 of 17)	-27810
chr1	19505401	19505460	60	CAPZB	capping actin protein of muscle Z-line subunit beta	0.417778	0.41082	0.999853	Intron (ENST00000648702.1/440574, intron 1 of 3)	-19862
chr7	36153351	36153360	10	EEPD1	endonuclease/exonuclease/phosphatase family domain containing 1	0.409868	0.411336	0.999853	Promoter (<=1kb)	83
chr4	76213651	76213760	110	SCARB2	scavenger receptor class B member 2	-0.407829	0.413797	0.999853	Promoter (<=1kb)	0
chr7	121441401	121441510	110	FAM3C	FAM3 metabolism regulating signaling molecule C	-0.411735	0.413849	0.999853	Distal Intergenic	-45037
chr17	22521201	22521610	410	MTRNR2L1	MT-RNR2 like 1	0.377758	0.414507	0.999853	Promoter (1-2kb)	-1805
chr1	16725301	16725310	10	ESPNP	espin pseudogene	-0.405124	0.415911	0.999853	Distal Intergenic	-5144
chr2	28391051	28391060	10	FOSL2	FOS like 2, AP-1 transcription factor subunit	0.413865	0.416029	0.999853	Promoter (1-2kb)	-1388
chr10	89327601	89328310	710	IFIT3	interferon induced protein with tetratricopeptide repeats 3	-0.411298	0.41606	0.999853	Promoter (<=1kb)	0
chr5	132497051	132497210	160	IRF1	interferon regulatory factor 1	-0.505052	0.417731	0.999853	Promoter (<=1kb)	-584
chr7	152314051	152314060	10	KMT2C	lysine methyltransferase 2C	-0.402371	0.418612	0.999853	Promoter (<=1kb)	-846
chr7	138891001	138891060	60	KIAA1549	KIAA1549	-0.397495	0.419293	0.999853	Intron (ENST00000440172.5/57670, intron 10 of 19)	90258
chr22	17706451	17706560	110	BCL2L13	BCL2 like 13	-0.532033	0.42133	0.999853	Promoter (<=1kb)	-150
chr20	35284851	35284910	60	EIF6	eukaryotic translation initiation factor 6	-0.623341	0.421948	0.999853	Promoter (<=1kb)	-47
chr15	55389201	55389310	110	CCPG1	cell cycle progression 1	-0.404727	0.422493	0.999853	Intron (ENST00000442196.8/9236, intron 2 of 8)	8958
chr7	130913801	130913860	60	LINC00513	long intergenic non-protein coding RNA 513	-0.408245	0.422773	0.999853	Promoter (<=1kb)	293
chr4	41143651	41143710	60	APBB2	amyloid beta precursor protein binding family B member 2	-0.398552	0.423031	0.999853	Intron (ENST00000508593.6/323, intron 1 of 17)	64198
chr12	27014651	27014710	60	TM7SF3	transmembrane 7 superfamily member 3	-0.399175	0.424265	0.999853	Promoter (<=1kb)	-217
chr10	22437201	22437260	60	LOC105376449	uncharacterized LOC105376449	-0.407391	0.42433	0.999853	Intron (ENST00000487973.1/105376449, intron 2 of 3)	45396
chr2	99155151	99155160	10	LIPT1	lipoyltransferase 1	-0.403776	0.424388	0.999853	Promoter (<=1kb)	70
chr17	26619801	26619810	10	MIR4522	microRNA 4522	-0.404575	0.425849	0.999853	Distal Intergenic	674186
chr4	102827051	102827210	160	UBE2D3	ubiquitin conjugating enzyme E2 D3	-0.478342	0.426824	0.999853	Promoter (<=1kb)	0
chr6	33313351	33313410	60	TAPBP	TAP binding protein	-0.61598	0.426833	0.999853	Promoter (<=1kb)	545
chr2	151289501	151290160	660	NMI	N-myc and STAT interactor	-0.609512	0.427008	0.999853	Promoter (<=1kb)	0
chr22	36239101	36239560	460	APOL2	apolipoprotein L2	-0.740141	0.428065	0.999853	Promoter (<=1kb)	0
chr12	7891301	7891410	110	SLC2A14	solute carrier family 2 member 14	-0.380757	0.429798	0.999853	Promoter (<=1kb)	-153
chr20	51743051	51743260	210	ATP9A	ATPase phospholipid transporting 9A (putative)	-0.683276	0.429875	0.999853	Intron (ENST00000311637.9/10079, intron 1 of 22)	-10464
chr19	49664101	49664210	110	IRF3	interferon regulatory factor 3	0.388269	0.430961	0.999853	Promoter (<=1kb)	-232
chr22	38706501	38706610	110	GTPBP1	GTP binding protein 1	0.724197	0.431353	0.999853	Promoter (<=1kb)	0
chr5	18745451	18746710	1260	LINC02100	long intergenic non-protein coding RNA 2100	-0.742762	0.431546	0.999853	Promoter (<=1kb)	0
chr7	150406951	150407060	110	LOC728743	zinc finger protein LOC728743	0.733117	0.43199	0.999853	Promoter (1-2kb)	1177
chr22	36239701	36239810	110	APOL2	apolipoprotein L2	-0.399118	0.432066	0.999853	Promoter (<=1kb)	-28
chr10	70232301	70232810	510	PPA1	inorganic pyrophosphatase 1	-0.578072	0.432102	0.999853	Promoter (<=1kb)	527
chr1	155688851	155689010	160	YY1AP1	YY1 associated protein 1	-0.391035	0.433858	0.999853	Promoter (<=1kb)	0
chr7	33191301	33191410	110	BBS9	Bardet-Biedl syndrome 9	-0.38846	0.43536	0.999853	Intron (ENST00000672717.1/27241, intron 5 of 21)	33641
chr7	11238201	11238260	60	LOC105375153	uncharacterized LOC105375153	0.396316	0.435943	0.999853	Intron (ENST00000625468.2/ENST00000625468.2, intron 3 of 4)	11183
chr1	150515851	150515860	10	FALEC	focally amplified long non-coding RNA in epithelial cancer	-0.384324	0.438596	0.999853	Promoter (<=1kb)	94
chr9	89277751	89277810	60	CKS2	CDC28 protein kinase regulatory subunit 2	0.387315	0.440201	0.999853	Distal Intergenic	-33385
chr1	170168151	170168760	610	LINC01681	long intergenic non-protein coding RNA 1681	-0.648891	0.441465	0.999853	3' UTR	-5105
chr16	64416251	64416360	110	LOC105371310	uncharacterized LOC105371310	-0.727974	0.444767	0.999853	Intron (ENST00000564046.1/105371310, intron 1 of 4)	51470
chr1	158653201	158653310	110	SPTA1	spectrin alpha, erythrocytic 1	0.51879	0.444824	0.999853	Exon (ENST00000643759.2/6708, exon 22 of 52)	8163
chr1	153946201	153946310	110	DENND4B	DENN domain containing 4B	-0.377417	0.446014	0.999853	Promoter (<=1kb)	408
chr17	45372001	45372110	110	ARHGAP27	Rho GTPase activating protein 27	-0.376597	0.446585	0.999853	Exon (ENST00000589730.1/ENST00000589730.1, exon 1 of 2)	23798
chr14	50521701	50522010	310	MAP4K5	mitogen-activated protein kinase kinase kinase kinase 5	-0.538958	0.446717	0.999853	Intron (ENST00000682126.1/11183, intron 2 of 32)	10077
chr13	41060251	41060360	110	ELF1	E74 like ETS transcription factor 1	-0.740996	0.44942	0.999853	Promoter (1-2kb)	1080
chr16	4019501	4019660	160	ADCY9	adenylate cyclase 9	-0.367873	0.451704	0.999853	Intron (ENST00000294016.8/115, intron 2 of 10)	-3819
chr5	43066151	43066210	60	LOC100506639	uncharacterized LOC100506639	-0.36898	0.453319	0.999853	Promoter (<=1kb)	975
chr5	43020251	43020410	160	LOC105374748	uncharacterized LOC105374748	-0.47306	0.4541	0.999853	Promoter (<=1kb)	940
chr1	212596601	212596710	110	ATF3	activating transcription factor 3	-0.525326	0.454506	0.999853	Intron (ENST00000366981.8/467, intron 1 of 3)	-11918
chr1	206053151	206053610	460	RHEX	regulator of hemoglobinization and erythroid cell expansion	-0.403939	0.456202	0.999853	Promoter (<=1kb)	0
chr20	62794601	62794710	110	MRGBP	MRG domain binding protein	-0.367896	0.456681	0.999853	Promoter (1-2kb)	-1763
chr13	30573001	30573110	110	HMGB1	high mobility group box 1	0.370614	0.457206	0.999853	Intron (ENST00000405805.5/3146, intron 1 of 4)	44487
chr1	16367351	16367410	60	SZRD1	SUZ RNA binding domain containing 1	-0.379434	0.457384	0.999853	Promoter (<=1kb)	86
chr6	31271451	31271760	310	HLA-C	major histocompatibility complex, class I, C	-0.325953	0.46133	0.999853	Promoter (<=1kb)	290
chr3	141294651	141294660	10	PXYLP1	2-phosphoxylose phosphatase 1	-0.370719	0.461737	0.999853	3' UTR	7292
chr1	9074951	9075060	110	SLC2A5	solute carrier family 2 member 5	-0.368581	0.461772	0.999853	Promoter (1-2kb)	-1829
chr7	6105751	6106510	760	USP42	ubiquitin specific peptidase 42	-0.864354	0.462042	0.999853	Promoter (<=1kb)	729
chr11	63535251	63535310	60	PLAAT4	phospholipase A and acyltransferase 4	-0.360383	0.464063	0.999853	Promoter (1-2kb)	-1498
chr7	5045901	5045910	10	RBAK-RBAKDN	RBAK-RBAKDN readthrough	-0.370955	0.464077	0.999853	Promoter (<=1kb)	-1
chr1	152460301	152460410	110	CRNN	cornulin	0.511077	0.466881	0.999853	Distal Intergenic	-46038
chr6	11936551	11936560	10	LOC101928253	uncharacterized LOC101928253	0.3576	0.468896	0.999853	Distal Intergenic	64726
chr5	43019751	43020110	360	LOC105374748	uncharacterized LOC105374748	-0.588076	0.469239	0.999853	Promoter (<=1kb)	440
chr8	141002101	141002260	160	PTK2	protein tyrosine kinase 2	0.789609	0.469807	0.999853	Promoter (<=1kb)	0
chr14	58244901	58245460	560	PSMA3	proteasome 20S subunit alpha 3	-0.400443	0.470003	0.999853	Promoter (<=1kb)	0
chr10	46523701	46523710	10	GPRIN2	G protein regulated inducer of neurite outgrowth 2	0.364631	0.470409	0.999853	Intron (ENST00000616785.1/643650, intron 3 of 3)	31820
chr11	57567151	57568010	860	UBE2L6	ubiquitin conjugating enzyme E2 L6	0.493027	0.471787	0.999853	Promoter (<=1kb)	0
chr12	56360201	56360410	210	STAT2	signal transducer and activator of transcription 2	-0.852388	0.472185	0.999853	Promoter (<=1kb)	-34
chr14	103260551	103260560	10	LINC00605	long intergenic non-protein coding RNA 605	-0.363491	0.473149	0.999853	Distal Intergenic	-71523
chr6	35731801	35731910	110	FKBP5	FKBP prolyl isomerase 5	-0.707577	0.47426	0.999853	Distal Intergenic	-3218
chr15	40092751	40092810	60	BMF	Bcl2 modifying factor	-0.360489	0.474821	0.999853	Intron (ENST00000354670.9/90427, intron 4 of 4)	13276
chr22	50539501	50539610	110	LOC102724608	uncharacterized LOC102724608	-0.360695	0.475122	0.999853	Promoter (1-2kb)	-1498
chr1	155325151	155325160	10	RUSC1	RUN and SH3 domain containing 1	0.364212	0.475459	0.999853	Promoter (<=1kb)	-83
chr13	50366101	50366210	110	DLEU1	deleted in lymphocytic leukemia 1	-0.363029	0.475517	0.999853	Intron (ENST00000486895.5/10301, intron 1 of 1)	-23988
chr6	27019901	27020060	160	LINC00240	long intergenic non-protein coding RNA 240	-0.35969	0.476971	0.999853	Promoter (<=1kb)	0
chr1	154974251	154976160	1910	MIR4258	microRNA 4258	-0.746219	0.479076	0.999853	Promoter (<=1kb)	0
chr8	143558151	143558610	460	GSDMD	gasdermin D	-0.690093	0.480085	0.999853	Promoter (<=1kb)	0
chr1	153658751	153658810	60	SNAPIN	SNAP associated protein	-0.35147	0.481649	0.999853	Promoter (<=1kb)	24
chr8	143986251	143986660	410	PARP10	poly(ADP-ribose) polymerase family member 10	-0.368033	0.483235	0.999853	Promoter (<=1kb)	0
chr7	151349551	151349610	60	NUB1	negative regulator of ubiquitin like proteins 1	-0.353852	0.483263	0.999853	Promoter (1-2kb)	-1510
chr7	100966351	100966560	210	MUC3A	mucin 3A, cell surface associated	0.357441	0.483646	0.999853	Promoter (<=1kb)	113
chr7	41704851	41705160	310	INHBA	inhibin subunit beta A	-0.344193	0.484094	0.999853	Promoter (<=1kb)	175
chr1	16725551	16725610	60	ESPNP	espin pseudogene	-0.347975	0.48443	0.999853	Distal Intergenic	-5394
chr21	41425951	41426110	160	MX1	MX dynamin like GTPase 1	-0.587633	0.48452	0.999853	Promoter (<=1kb)	0
chr16	11258951	11259010	60	SOCS1	suppressor of cytokine signaling 1	-0.350241	0.488351	0.999853	Promoter (2-3kb)	-2747
chr5	136020301	136020360	60	TGFBI	transforming growth factor beta induced	-0.352887	0.488579	0.999853	Distal Intergenic	-8628
chr5	172697451	172697560	110	LOC107986479	uncharacterized LOC107986479	-0.352882	0.488683	0.999853	Promoter (<=1kb)	160
chr1	243354551	243354610	60	MIR4677	microRNA 4677	-0.350298	0.49178	0.999853	Intron (ENST00000366541.8/10806, intron 12 of 17)	8375
chr19	43701301	43701360	60	LOC105372412	phospholipase A2 inhibitor and Ly6/PLAUR domain-containing protein-like	-0.343169	0.492245	0.999853	Distal Intergenic	9019
chr8	66507501	66507560	60	VXN	vexin	-0.344692	0.494295	0.999853	Intron (ENST00000648156.1/254778, intron 17 of 19)	12957
chr7	140176051	140176060	10	KDM7A	lysine demethylase 7A	-0.345067	0.494811	0.999853	Promoter (<=1kb)	923
chr1	84945201	84945360	160	MCOLN2	mucolipin TRP cation channel 2	0.324635	0.496942	0.999853	Intron (ENST00000370608.8/255231, intron 7 of 13)	-15357
chr10	110504001	110504010	10	DUSP5	dual specificity phosphatase 5	0.340334	0.497368	0.999853	Promoter (1-2kb)	1254
chr1	89069951	89070010	60	GBP1	guanylate binding protein 1	0.340088	0.497589	0.999853	Distal Intergenic	-4591
chr1	235083651	235083710	60	LOC107985746	uncharacterized LOC107985746	-0.568955	0.497738	0.999853	Distal Intergenic	-9431
chr22	11630551	11630660	110	LOC107984037	uncharacterized LOC107984037	-0.341058	0.497885	0.999853	Distal Intergenic	-196863
chr20	35741951	35742010	60	RBM39	RNA binding motif protein 39	-0.343939	0.498159	0.999853	Promoter (<=1kb)	0
chr6	10412101	10412360	260	TFAP2A	transcription factor AP-2 alpha	-0.425885	0.498762	0.999853	Promoter (<=1kb)	0
chr1	159923251	159923310	60	TAGLN2	transgelin 2	-0.339481	0.49963	0.999853	Promoter (<=1kb)	407
chr5	158875451	158875560	110	EBF1	EBF transcription factor 1	0.332471	0.502645	0.999853	Intron (ENST00000519890.5/1879, intron 2 of 11)	-35328
chr20	33733851	33733910	60	ZNF341	zinc finger protein 341	0.336952	0.50373	0.999853	Promoter (1-2kb)	1841
chr20	36064901	36064960	60	EPB41L1	erythrocyte membrane protein band 4.1 like 1	-0.332597	0.504094	0.999853	Promoter (<=1kb)	27
chr3	121432451	121432710	260	POLQ	DNA polymerase theta	-0.694339	0.505258	0.999853	Intron (ENST00000264233.6/10721, intron 29 of 29)	48886
chr6	25138801	25138860	60	CMAHP	cytidine monophospho-N-acetylneuraminic acid hydroxylase, pseudogene	-0.32876	0.505636	0.999853	Promoter (<=1kb)	-208
chr7	140316651	140316710	60	SLC37A3	solute carrier family 37 member 3	-0.333958	0.506408	0.999853	Intron (ENST00000477571.5/84255, intron 13 of 15)	21115
chrX	87900651	87900710	60	KLHL4	kelch like family member 4	-0.330242	0.506991	0.999853	Distal Intergenic	382837
chr5	34192501	34192560	60	LOC646652	integral membrane glycoprotein-like pseudogene	0.325512	0.507879	0.999853	Promoter (2-3kb)	2445
chr1	161021351	161021360	10	F11R	F11 receptor	0.335661	0.508387	0.999853	Promoter (<=1kb)	-8
chr18	54946301	54946410	110	CCDC68	coiled-coil domain containing 68	-0.332351	0.509789	0.999853	Intron (ENST00000591504.6/80323, intron 1 of 11)	-3351
chr1	77759251	77759410	160	USP33	ubiquitin specific peptidase 33	-0.412975	0.510219	0.999853	Promoter (<=1kb)	0
chr3	149247901	149247960	60	LOC101927942	uncharacterized LOC101927942	-0.323694	0.510453	0.999853	Intron (ENST00000461341.2/ENST00000461341.2, intron 14 of 19)	23763
chr9	32526101	32526210	110	DDX58	DExD/H-box helicase 58	-0.329313	0.510512	0.999853	Promoter (<=1kb)	0
chr8	57205751	57206210	460	LINC01606	long intergenic non-protein coding RNA 1606	0.336355	0.510514	0.999853	Intron (ENST00000669200.1/100507651, intron 4 of 6)	-12066
chr5	1536901	1536960	60	LPCAT1	lysophosphatidylcholine acyltransferase 1	0.32384	0.510546	0.999853	Distal Intergenic	-12939
chr3	141686701	141686860	160	LINC02618	long intergenic non-protein coding RNA 2618	-0.330407	0.511185	0.999853	Intron (ENST00000474979.4/646730, intron 6 of 9)	23609
chr10	5813701	5813710	10	GDI2	GDP dissociation inhibitor 2	-0.335128	0.511513	0.999853	Promoter (<=1kb)	-267
chr2	19900351	19900410	60	TTC32	tetratricopeptide repeat domain 32	-0.326885	0.511799	0.999853	Promoter (1-2kb)	1231
chr15	78065351	78065410	60	TBC1D2B	TBC1 domain family member 2B	0.325646	0.512712	0.999853	Promoter (<=1kb)	713
chr8	66534601	66535860	1260	MYBL1	MYB proto-oncogene like 1	-0.450308	0.514094	0.999853	Distal Intergenic	31098
chr3	88031751	88032110	360	CGGBP1	CGG triplet repeat binding protein 1	-0.35582	0.518017	0.999853	Distal Intergenic	26341
chr1	159781101	159781210	110	DUSP23	dual specificity phosphatase 23	0.471964	0.5181	0.999853	Promoter (<=1kb)	139
chr2	200374051	200374260	210	SPATS2L	spermatogenesis associated serine rich 2 like	-0.322191	0.520613	0.999853	Intron (ENST00000439084.5/26010, intron 1 of 4)	-3745
chr17	26885701	26885910	210	MIR4522	microRNA 4522	-0.297763	0.521255	0.999853	Distal Intergenic	408086
chr12	56360601	56360710	110	STAT2	signal transducer and activator of transcription 2	-0.326039	0.521418	0.999853	Promoter (<=1kb)	-434
chr5	65482051	65482110	60	ADAMTS6	ADAM metallopeptidase with thrombospondin type 1 motif 6	-0.325125	0.522594	0.999853	Promoter (<=1kb)	-131
chr7	43834351	43834960	610	BLVRA	biliverdin reductase A	-0.506398	0.522644	0.999853	Distal Intergenic	33942
chr15	20341551	20341560	10	CHEK2P2	CHEK2 pseudogene 2	0.323785	0.522932	0.999853	Distal Intergenic	58055
chr7	50070051	50070110	60	ZPBP	zona pellucida binding protein	-0.32044	0.524753	0.999853	Intron (ENST00000046087.7/11055, intron 3 of 7)	-13627
chr7	111238851	111238910	60	LRRN3	leucine rich repeat neuronal 3	0.323698	0.52576	0.999853	Intron (ENST00000405709.7/83943, intron 3 of 5)	147724
chr1	234781651	234781760	110	PP2672	uncharacterized LOC100130249	-0.318581	0.527411	0.999853	Distal Intergenic	-21595
chr7	152406151	152406260	110	KMT2C	lysine methyltransferase 2C	0.689786	0.52752	0.999853	Intron (ENST00000262189.11/58508, intron 1 of 58)	29446
chr1	169368051	169368110	60	BLZF1	basic leucine zipper nuclear factor 1	0.31947	0.528948	0.999853	Promoter (<=1kb)	79
chr20	35093101	35093110	10	TRPC4AP	transient receptor potential cation channel subfamily C member 4 associated protein	0.316664	0.530506	0.999853	Promoter (<=1kb)	-294
chr1	155126601	155126610	10	EFNA1	ephrin A1	-0.31916	0.530853	0.999853	Promoter (1-2kb)	-1266
chr1	16613401	16614010	610	NBPF1	NBPF member 1	0.709016	0.532337	0.999853	Promoter (<=1kb)	0
chr5	43066801	43066910	110	LOC648987	uncharacterized LOC648987	-0.305919	0.533846	0.999853	Promoter (<=1kb)	526
chr5	32020401	32020560	160	PDZD2	PDZ domain containing 2	-0.292387	0.534806	0.999853	Intron (ENST00000438447.2/23037, intron 6 of 24)	-31934
chr20	33993651	33993660	10	RALY	RALY heterogeneous nuclear ribonucleoprotein	-0.31574	0.535187	0.999853	Promoter (<=1kb)	5
chr1	155637051	155637110	60	MSTO1	misato mitochondrial distribution and morphology regulator 1	-0.308006	0.535261	0.999853	Intron (ENST00000500626.2/ENST00000500626.2, intron 4 of 8)	23830
chr14	67514751	67514860	110	TMEM229B	transmembrane protein 229B	-0.310773	0.53541	0.999853	Promoter (<=1kb)	322
chr7	18508751	18508860	110	HDAC9	histone deacetylase 9	-0.464752	0.536424	0.999853	Promoter (<=1kb)	-413
chr7	152407051	152407210	160	KMT2C	lysine methyltransferase 2C	-0.307838	0.539994	0.999853	Intron (ENST00000262189.11/58508, intron 1 of 58)	28496
chr22	18150151	18150260	110	USP18	ubiquitin specific peptidase 18	-0.287209	0.540709	0.999853	Promoter (<=1kb)	0
chr9	122464801	122464860	60	OR1J2	olfactory receptor family 1 subfamily J member 2	0.310137	0.541697	0.999853	Intron (ENST00000433572.3/26740, intron 6 of 6)	-6498
chr15	96357501	96357510	10	LOC101927263	uncharacterized LOC101927263	-0.30415	0.542311	0.999853	Intron (ENST00000558382.2/101927263, intron 1 of 1)	3111
chr10	89391951	89393210	1260	IFIT1	interferon induced protein with tetratricopeptide repeats 1	-0.562922	0.542858	0.999853	Promoter (<=1kb)	0
chr1	174990651	174990760	110	CACYBP	calcyclin binding protein	-0.306265	0.544374	0.999853	3' UTR	-8403
chr3	146544801	146544810	10	PLSCR1	phospholipid scramblase 1	-0.304631	0.54552	0.999853	Promoter (<=1kb)	46
chr1	36155751	36155810	60	MAP7D1	MAP7 domain containing 1	-0.30468	0.546346	0.999853	Promoter (<=1kb)	-155
chr10	92211251	92211360	110	CPEB3	cytoplasmic polyadenylation element binding protein 3	0.282588	0.552675	0.999853	Intron (ENST00000412050.8/22849, intron 2 of 9)	31886
chr14	85935001	85935010	10	LINC02328	long intergenic non-protein coding RNA 2328	-0.302012	0.553101	0.999853	Promoter (<=1kb)	234
chr3	48472951	48473060	110	SHISA5	shisa family member 5	-0.283307	0.555761	0.999853	Promoter (<=1kb)	19
chr7	111239051	111239160	110	LRRN3	leucine rich repeat neuronal 3	-0.440698	0.556208	0.999853	Intron (ENST00000405709.7/83943, intron 3 of 5)	147924
chr4	110516351	110516460	110	ENPEP	glutamyl aminopeptidase	0.291288	0.557151	0.999853	Promoter (2-3kb)	2862
chr2	151289351	151289360	10	NMI	N-myc and STAT interactor	-0.296979	0.558308	0.999853	Promoter (<=1kb)	308
chr12	49070001	49070360	360	RHEBL1	RHEB like 1	-0.467116	0.558653	0.999853	Promoter (<=1kb)	0
chr15	21110401	21110510	110	FAM30C	family with sequence similarity 30 member C	0.288712	0.559133	0.999853	Distal Intergenic	91013
chr7	32957501	32957760	260	FKBP9	FKBP prolyl isomerase 9	0.66336	0.560998	0.999853	Promoter (<=1kb)	60
chr4	59818651	59818760	110	LINC02429	long intergenic non-protein coding RNA 2429	-0.293372	0.56101	0.999853	Distal Intergenic	805078
chr20	38057551	38057660	110	RPRD1B	regulation of nuclear pre-mRNA domain containing 1B	0.287851	0.56182	0.999853	3' UTR	7798
chr12	112907001	112907110	110	OAS1	2'-5'-oligoadenylate synthetase 1	-0.285022	0.562595	0.999853	Promoter (<=1kb)	0
chr1	156338451	156338460	10	TSACC	TSSK6 activating cochaperone	0.291489	0.562678	0.999853	Promoter (<=1kb)	-43
chr15	35667401	35667510	110	DPH6-DT	DPH6 divergent transcript	0.28453	0.562744	0.999853	Intron (ENST00000501169.3/100507466, intron 1 of 2)	-44281
chr8	143026651	143026660	10	LY6E	lymphocyte antigen 6 family member E	0.293703	0.564051	0.999853	Distal Intergenic	8094
chr5	55633901	55633960	60	SLC38A9	solute carrier family 38 member 9	-0.285343	0.564772	0.999853	3' UTR	11908
chr20	35954251	35954410	160	SCAND1	SCAN domain containing 1	0.43489	0.565288	0.999853	Promoter (<=1kb)	92
chr4	146175801	146175910	110	LSM6	LSM6 homolog, U6 small nuclear RNA and mRNA degradation associated	-0.649121	0.567924	0.999853	Promoter (<=1kb)	31
chr10	33487051	33487110	60	LINC02628	long intergenic non-protein coding RNA 2628	0.286746	0.570147	0.999853	Distal Intergenic	112930
chr1	182589001	182589060	60	RNASEL	ribonuclease L	0.282376	0.570162	0.999853	Promoter (<=1kb)	196
chr5	163460201	163460260	60	HMMR	hyaluronan mediated motility receptor	-0.288007	0.572247	0.999853	Promoter (<=1kb)	0
chr1	153544951	153544960	10	S100A4	S100 calcium binding protein A4	0.286627	0.573408	0.999853	Promoter (<=1kb)	103
chr1	208989001	208989060	60	LINC01774	long intergenic non-protein coding RNA 1774	-0.276633	0.573432	0.999853	Distal Intergenic	16547
chr14	71321151	71321260	110	SIPA1L1	signal induced proliferation associated 1 like 1	0.286402	0.573731	0.999853	Promoter (<=1kb)	-131
chr9	83473701	83473760	60	FRMD3	FERM domain containing 3	0.276426	0.573775	0.999853	Intron (ENST00000376438.5/257019, intron 1 of 14)	-5959
chr5	31532351	31532460	110	C5orf22	chromosome 5 open reading frame 22	-0.283108	0.573853	0.999853	Promoter (<=1kb)	35
chr2	162732201	162732260	60	KCNH7-AS1	KCNH7 antisense RNA 1	-0.278467	0.57496	0.999853	Intron (ENST00000332142.10/90134, intron 2 of 15)	-36676
chr15	51731551	51731960	410	LYSMD2	LysM domain containing 2	-0.295429	0.577131	0.999853	Intron (ENST00000267838.7/256586, intron 1 of 2)	5695
chr7	93147451	93147860	410	SAMD9L	sterile alpha motif domain containing 9 like	-0.28059	0.577371	0.999853	Promoter (<=1kb)	485
chr1	151347051	151347160	110	RFX5	regulatory factor X5	0.276847	0.577611	0.999853	Promoter (<=1kb)	-30
chr7	100975001	100975060	60	MUC12	mucin 12, cell surface associated	-0.283686	0.577956	0.999853	Intron (ENST00000536621.6/10071, intron 1 of 11)	5378
chr16	67935851	67937160	1310	CTRL	chymotrypsin like	-1.17862	0.578015	0.999853	Promoter (<=1kb)	0
chr15	33201851	33201910	60	FMN1	formin 1	-0.277488	0.579053	0.999853	Distal Intergenic	-7137
chr22	36238101	36238210	110	APOL2	apolipoprotein L2	-0.279817	0.579325	0.999853	Promoter (1-2kb)	1017
chr7	1571101	1571460	360	PSMG3	proteasome assembly chaperone 3	-0.625336	0.582127	0.999853	Promoter (<=1kb)	-96
chr2	162318801	162319060	260	GCA	grancalcin	-0.329107	0.58245	0.999853	Promoter (<=1kb)	0
chr17	48585651	48586010	360	HOXB3	homeobox B3	-0.269276	0.583884	0.999853	Intron (ENST00000465846.6/404266, intron 2 of 3)	-3029
chr1	125180051	125180410	360	LINC01691	long intergenic non-protein coding RNA 1691	0.28793	0.584827	0.999853	Distal Intergenic	-3599527
chr10	28178601	28178710	110	MPP7	membrane palmitoylated protein 7	0.275273	0.585945	0.999853	Intron (ENST00000337532.9/143098, intron 4 of 17)	24522
chr3	191244551	191244610	60	OSTN-AS1	OSTN antisense RNA 1	-0.267517	0.58681	0.999853	Intron (ENST00000445281.5/344901, intron 3 of 3)	-9946
chr13	20120501	20120610	110	LINC01072	long intergenic non-protein coding RNA 1072	0.273882	0.587537	0.999853	Distal Intergenic	17800
chr1	153634251	153634360	110	S100A13	S100 calcium binding protein A13	-0.648449	0.587735	0.999853	Promoter (<=1kb)	0
chr1	156728651	156728710	60	ISG20L2	interferon stimulated exonuclease gene 20 like 2	0.274683	0.588052	0.999853	Promoter (<=1kb)	56
chr7	74610651	74610810	160	GTF2IRD1	GTF2I repeat domain containing 1	-0.73762	0.589959	0.999853	Distal Intergenic	9691
chr12	68236851	68236960	110	IL26	interleukin 26	-0.265765	0.592699	0.999853	Distal Intergenic	-11041
chr12	6093051	6093210	160	VWF	von Willebrand factor	0.510462	0.593016	0.999853	Intron (ENST00000261405.10/7450, intron 6 of 51)	31455
chr7	22731251	22731360	110	IL6	interleukin 6	-0.262051	0.59395	0.999853	Promoter (2-3kb)	2751
chr1	110031251	110031360	110	STRIP1	striatin interacting protein 1	-0.642218	0.595073	0.999853	Promoter (<=1kb)	-217
chr1	172181151	172181260	110	DNM3OS	DNM3 opposite strand/antisense RNA	0.262888	0.595989	0.999853	Intron (ENST00000627582.3/26052, intron 14 of 20)	-36311
chr5	50744901	50745010	110	PARP8	poly(ADP-ribose) polymerase family member 8	0.235203	0.596367	0.999853	3' UTR	77008
chr6	7417651	7417760	110	RIOK1	RIO kinase 1	-0.260858	0.596446	0.999853	3' UTR	7273
chr14	76953401	76954010	610	LINC01629	long intergenic non-protein coding RNA 1629	-0.322021	0.598358	0.999853	Distal Intergenic	-5628
chr14	100849451	100849510	60	MIR770	microRNA 770	-0.263509	0.600909	0.999853	Promoter (2-3kb)	-2880
chr2	230327251	230327310	60	SP140L	SP140 nuclear body protein like	-0.257517	0.60096	0.999853	Promoter (<=1kb)	0
chr7	95330951	95331060	110	PON1	paraoxonase 1	-0.260972	0.601153	0.999853	Distal Intergenic	-6419
chr11	9264101	9264110	10	DENND5A	DENN domain containing 5A	-0.266468	0.601454	0.999853	Promoter (<=1kb)	880
chr9	21576501	21577010	510	MIR31HG	MIR31 host gene	0.35476	0.60219	0.999853	Distal Intergenic	-16601
chr2	50144251	50144360	110	NRXN1	neurexin 1	-0.261918	0.603305	0.999853	Intron (ENST00000401669.7/9378, intron 18 of 22)	92480
chr8	130042601	130042710	110	CYRIB	CYFIP related Rac1 interactor B	-0.25882	0.605406	0.999853	Distal Intergenic	-25472
chr3	172616251	172616310	60	NCEH1	neutral cholesterol ester hydrolase 1	0.258897	0.605748	0.999853	Distal Intergenic	19874
chr4	75725101	75725210	110	USO1	USO1 vesicle transport factor	-0.408965	0.608805	0.999853	Promoter (<=1kb)	503
chr6	36387251	36387310	60	ETV7	ETS variant transcription factor 7	0.258404	0.610949	0.999853	Promoter (<=1kb)	256
chr1	41891551	41891610	60	HIVEP3	HIVEP zinc finger 3	-0.251857	0.612525	0.999853	Intron (ENST00000372584.5/59269, intron 1 of 7)	-21921
chr9	37472301	37472460	160	ZBTB5	zinc finger and BTB domain containing 5	-0.329953	0.615435	0.999853	Distal Intergenic	-6851
chr8	128382151	128382260	110	LINC00824	long intergenic non-protein coding RNA 824	-0.245893	0.616701	0.999853	Intron (ENST00000652078.1/ENST00000652078.1, intron 4 of 7)	33121
chr1	155323851	155324160	310	RUSC1	RUN and SH3 domain containing 1	-0.639241	0.619745	0.999853	Promoter (<=1kb)	0
chr3	15630451	15630560	110	BTD	biotinidase	-0.245018	0.620839	0.999853	Promoter (<=1kb)	449
chr1	200352001	200352110	110	LINC00862	long intergenic non-protein coding RNA 862	0.246056	0.621691	0.999853	Intron (ENST00000637430.1/ENST00000637430.1, intron 1 of 5)	21704
chr11	62839751	62839910	160	WDR74	WD repeat domain 74	0.510099	0.62235	0.999853	Promoter (<=1kb)	-155
chr1	155934201	155934210	10	KHDC4	KH domain containing 4, pre-mRNA splicing factor	0.249982	0.622674	0.999853	Promoter (<=1kb)	163
chr7	100852501	100852560	60	SLC12A9-AS1	SLC12A9 antisense RNA 1	0.242079	0.622774	0.999853	Promoter (<=1kb)	56
chr1	143264601	143264810	210	LOC107985200	uncharacterized LOC107985200	-0.195929	0.623903	0.999853	Distal Intergenic	155397
chr20	37179151	37179260	110	RPN2	ribophorin II	-0.245919	0.624416	0.999853	Promoter (<=1kb)	0
chr5	154714601	154714610	10	LARP1	La ribonucleoprotein 1, translational regulator	0.247574	0.624561	0.999853	Promoter (1-2kb)	1758
chr2	85585951	85586060	110	VAMP5	vesicle associated membrane protein 5	-0.242261	0.624821	0.999853	Promoter (1-2kb)	1520
chr7	4775151	4775510	360	AP5Z1	adaptor related protein complex 5 subunit zeta 1	-0.21279	0.625117	0.999853	Promoter (<=1kb)	-105
chr7	27641851	27641960	110	HIBADH	3-hydroxyisobutyrate dehydrogenase	-0.391738	0.628483	0.999853	Intron (ENST00000265395.7/11112, intron 2 of 7)	5796
chr7	55074201	55074660	460	EGFR	epidermal growth factor receptor	-0.379675	0.629325	0.999853	Intron (ENST00000344576.7/1956, intron 1 of 15)	-35063
chr7	12687001	12687110	110	ARL4A	ADP ribosylation factor like GTPase 4A	0.236154	0.630872	0.999853	Promoter (<=1kb)	-15
chr20	25311001	25311060	60	ABHD12	abhydrolase domain containing 12, lysophospholipase	0.236588	0.632844	0.999853	Promoter (<=1kb)	-529
chr7	33040951	33041260	310	NT5C3A	5'-nucleotidase, cytosolic IIIA	-0.394097	0.634791	0.999853	Promoter (<=1kb)	-41
chr20	34302651	34302660	10	AHCY	adenosylhomocysteinase	-0.237137	0.635248	0.999853	Promoter (<=1kb)	15
chr3	88032251	88032310	60	CGGBP1	CGG triplet repeat binding protein 1	-0.235441	0.635262	0.999853	Distal Intergenic	26141
chr8	43779951	43780260	310	POTEA	POTE ankyrin domain family member A	0.372554	0.635752	0.999853	Distal Intergenic	487468
chr20	33789551	33789610	60	ZNF341	zinc finger protein 341	-0.240183	0.635808	0.999853	Promoter (2-3kb)	2463
chr2	151261301	151261760	460	RBM43	RNA binding motif protein 43	-0.529256	0.636951	0.999853	Promoter (<=1kb)	18
chr1	16217301	16217310	10	ANO7L1	anoctamin 7 like 1 (pseudogene)	-0.235227	0.637909	0.999853	Promoter (<=1kb)	18
chr1	154973651	154973710	60	SHC1	SHC adaptor protein 1	-0.238614	0.638121	0.999853	Promoter (<=1kb)	626
chrX	123860501	123860560	60	XIAP	X-linked inhibitor of apoptosis	-0.23034	0.639346	0.999853	Promoter (<=1kb)	47
chr14	76962201	76962360	160	LINC01629	long intergenic non-protein coding RNA 1629	-0.203007	0.640155	0.999853	Promoter (2-3kb)	2563
chr11	59814151	59814210	60	MRPL16	mitochondrial ribosomal protein L16	0.234632	0.640348	0.999853	Distal Intergenic	-3373
chr12	101877301	101877360	60	DRAM1	DNA damage regulated autophagy modulator 1	-0.238132	0.640399	0.999853	Promoter (<=1kb)	-220
chr5	5025651	5026310	660	LOC105374630	uncharacterized LOC105374630	-0.345654	0.640545	0.999853	Intron (ENST00000659550.1/340094, intron 1 of 1)	7957
chr7	38463551	38463710	160	AMPH	amphiphysin	-0.321365	0.640702	0.999853	Promoter (<=1kb)	-438
chr6	37103001	37103210	210	PIM1	Pim-1 proto-oncogene, serine/threonine kinase	-0.208703	0.642314	0.999853	Distal Intergenic	-66942
chr3	113912901	113913060	160	GRAMD1C	GRAM domain containing 1C	0.229886	0.642981	0.999853	Intron (ENST00000479212.5/54762, intron 9 of 18)	15409
chr1	145690801	145690910	110	PDZK1	PDZ domain containing 1	-0.39922	0.643585	0.999853	Promoter (<=1kb)	892
chr17	36182601	36182660	60	TBC1D3B	TBC1 domain family member 3B	0.227127	0.644974	0.999853	Distal Intergenic	-5965
chr9	98119151	98119160	10	TRIM14	tripartite motif containing 14	-0.233874	0.645316	0.999853	Promoter (<=1kb)	-15
chr17	4263651	4263710	60	ANKFY1	ankyrin repeat and FYVE domain containing 1	-0.225504	0.646332	0.999853	Promoter (<=1kb)	137
chr3	122564151	122564760	610	DTX3L	deltex E3 ubiquitin ligase 3L	-0.389676	0.647204	0.999853	Promoter (<=1kb)	0
chr9	103798951	103799010	60	LOC101928523	uncharacterized LOC101928523	-0.233203	0.647372	0.999853	Distal Intergenic	-200745
chr11	69297651	69297810	160	MYEOV	myeloma overexpressed	-0.330121	0.649429	0.999853	Intron (ENST00000544008.1/26579, intron 1 of 1)	3477
chr9	35924151	35924260	110	SPAAR	small regulatory polypeptide of amino acid response	0.22698	0.649478	0.999853	Intron (ENST00000638062.1/158376, intron 3 of 6)	14659
chr19	10230751	10230810	60	MIR4322	microRNA 4322	-0.49283	0.649801	0.999853	Promoter (<=1kb)	338
chr7	131522601	131522760	160	PODXL	podocalyxin like	-0.221525	0.653592	0.999853	Intron (ENST00000446198.5/5420, intron 1 of 6)	-11703
chr7	48088751	48088760	10	UPP1	uridine phosphorylase 1	-0.228632	0.653735	0.999853	Promoter (<=1kb)	24
chr7	5422951	5423010	60	TNRC18	trinucleotide repeat containing 18	-0.493104	0.653746	0.999853	Promoter (<=1kb)	536
chr20	35953951	35954110	160	SCAND1	SCAN domain containing 1	0.342496	0.655359	0.999853	Promoter (<=1kb)	392
chr3	101827301	101827460	160	NFKBIZ	NFKB inhibitor zeta	0.224962	0.656033	0.999853	Promoter (<=1kb)	-531
chr5	43009301	43009310	10	LOC105374748	uncharacterized LOC105374748	-0.225953	0.657697	0.999853	Distal Intergenic	-9119
chr6	12012951	12013160	210	HIVEP1	HIVEP zinc finger 1	-0.407209	0.658394	0.999853	Promoter (<=1kb)	249
chr7	95330701	95330810	110	PON1	paraoxonase 1	0.221924	0.658828	0.999853	Distal Intergenic	-6169
chr9	108272451	108272510	60	ACTL7B	actin like 7B	0.217992	0.661379	0.999853	Distal Intergenic	583476
chr17	39730651	39730810	160	MIEN1	migration and invasion enhancer 1	-0.333427	0.663588	0.999853	Promoter (<=1kb)	-119
chr2	200374401	200374410	10	SPATS2L	spermatogenesis associated serine rich 2 like	0.217941	0.665652	0.999853	Intron (ENST00000439084.5/26010, intron 1 of 4)	-3595
chr7	97872301	97872360	60	ASNS	asparagine synthetase (glutamine-hydrolyzing)	-0.485678	0.665741	0.999853	Promoter (<=1kb)	34
chr8	80122301	80122360	60	TPD52	tumor protein D52	-0.219378	0.66592	0.999853	Intron (ENST00000379096.9/7163, intron 1 of 5)	36527
chr3	128804551	128804560	10	RAB7A	RAB7A, member RAS oncogene family	0.218389	0.665974	0.999853	Promoter (2-3kb)	2559
chr6	27479001	27479160	160	LOC105375001	uncharacterized LOC105375001	-0.336761	0.666309	0.999853	Intron (ENST00000663193.1/105375001, intron 2 of 2)	5807
chr20	46118351	46118360	10	CD40	CD40 molecule	-0.218648	0.667414	0.999853	Promoter (<=1kb)	0
chr9	34646801	34646810	10	GALT	galactose-1-phosphate uridylyltransferase	-0.218121	0.667692	0.999853	Promoter (<=1kb)	0
chr7	106768051	106768410	360	CTB-30L5.1	uncharacterized CTB-30L5.1	-0.215773	0.667963	0.999853	Promoter (1-2kb)	1797
chr7	34724151	34724260	110	NPSR1-AS1	NPSR1 antisense RNA 1	-0.212611	0.668818	0.999853	Intron (ENST00000360581.6/387129, intron 2 of 8)	33974
chr2	33476001	33476160	160	RASGRP3	RAS guanyl releasing protein 3	-0.336446	0.670613	0.999853	Promoter (<=1kb)	-437
chr8	57209701	57209810	110	LINC01606	long intergenic non-protein coding RNA 1606	0.209177	0.671049	0.999853	Exon (ENST00000521653.6/ENST00000521653.6, exon 7 of 7)	-8466
chr6	2876851	2877210	360	SERPINB9P1	serpin family B member 9 pseudogene 1	-0.448726	0.674557	0.999853	Promoter (<=1kb)	122
chr20	49276051	49276060	10	ZNFX1	zinc finger NFX1-type containing 1	0.213666	0.675125	0.999853	Promoter (1-2kb)	1981
chr1	6360051	6360060	10	ACOT7	acyl-CoA thioesterase 7	0.213272	0.675676	0.999853	Promoter (<=1kb)	647
chr7	7762501	7762610	110	UMAD1	UBAP1-MVB12-associated (UMA) domain containing 1	0.376488	0.675734	0.999853	Intron (ENST00000463725.5/729852, intron 3 of 4)	-9751
chr7	140316351	140316460	110	SLC37A3	solute carrier family 37 member 3	-0.208836	0.676163	0.999853	Intron (ENST00000477571.5/84255, intron 13 of 15)	21365
chr1	151281851	151281860	10	ZNF687-AS1	ZNF687 antisense RNA 1	-0.209547	0.679417	0.999853	Promoter (<=1kb)	20
chr1	154559501	154559560	60	UBE2Q1	ubiquitin conjugating enzyme E2 Q1	-0.200817	0.682592	0.999853	Promoter (<=1kb)	-473
chr1	156338701	156338710	10	TSACC	TSSK6 activating cochaperone	-0.20767	0.683074	0.999853	Promoter (<=1kb)	7
chr15	70528451	70528660	210	LINC02205	long intergenic non-protein coding RNA 2205	-0.204007	0.684336	0.999853	Distal Intergenic	-22523
chr8	128377651	128377710	60	LINC00824	long intergenic non-protein coding RNA 824	0.204509	0.684797	0.999853	Intron (ENST00000652078.1/ENST00000652078.1, intron 4 of 7)	37671
chr1	145690551	145690660	110	PDZK1	PDZ domain containing 1	0.199037	0.685515	0.999853	Promoter (1-2kb)	1142
chr14	24146301	24146610	310	PSME2	proteasome activator subunit 2	-0.351973	0.685599	0.999853	Promoter (<=1kb)	0
chr1	1013001	1013360	360	ISG15	ISG15 ubiquitin like modifier	-0.187242	0.686276	0.999853	Promoter (<=1kb)	-137
chr1	162561501	162561510	10	UAP1	UDP-N-acetylglucosamine pyrophosphorylase 1	0.204872	0.68666	0.999853	Promoter (<=1kb)	0
chr7	30478451	30479760	1310	NOD1	nucleotide binding oligomerization domain containing 1	-0.799584	0.686661	0.999853	Promoter (<=1kb)	0
chr4	145180351	145180410	60	OTUD4	OTU deubiquitinase 4	-0.484114	0.687667	0.999853	Promoter (<=1kb)	179
chr9	113581801	113581910	110	RGS3	regulator of G protein signaling 3	-0.60787	0.690081	0.999853	Promoter (<=1kb)	-162
chr11	62787001	62787760	760	TMEM179B	transmembrane protein 179B	-0.439403	0.691211	0.999853	Promoter (<=1kb)	0
chr1	104706651	104707010	360	LOC105378880	uncharacterized LOC105378880	0.255265	0.692477	0.999853	Distal Intergenic	325355
chr16	66508601	66508760	160	BEAN1-AS1	BEAN1 antisense RNA 1	0.186114	0.693218	0.999853	Promoter (<=1kb)	11
chr1	155052301	155052310	10	ADAM15	ADAM metallopeptidase domain 15	-0.199519	0.693906	0.999853	Promoter (<=1kb)	947
chr1	162023651	162023660	10	OLFML2B	olfactomedin like 2B	0.199712	0.695051	0.999853	Promoter (<=1kb)	-11
chr10	43436951	43437010	60	ZNF487	zinc finger protein 487	-0.196034	0.695799	0.999853	Promoter (<=1kb)	103
chr5	34695601	34695710	110	RAI14	retinoic acid induced 14	-0.191155	0.696992	0.999853	Intron (ENST00000265109.8/26064, intron 2 of 17)	7412
chr19	39558151	39558210	60	LOC105372399	uncharacterized LOC105372399	-0.196713	0.697076	0.999853	Distal Intergenic	5117
chr2	152694451	152694560	110	PRPF40A	pre-mRNA processing factor 40 homolog A	-0.368695	0.697171	0.999853	Promoter (1-2kb)	-1340
chr3	122679401	122679460	60	PARP14	poly(ADP-ribose) polymerase family member 14	0.191147	0.697293	0.999853	Promoter (1-2kb)	-1379
chr19	17405851	17405960	110	BISPR	BST2 interferon stimulated positive regulator	-0.365823	0.697502	0.999853	Promoter (<=1kb)	27
chr7	93148251	93148360	110	SAMD9L	sterile alpha motif domain containing 9 like	-0.195786	0.69753	0.999853	Promoter (<=1kb)	0
chr2	19362551	19362660	110	OSR1	odd-skipped related transcription factor 1	0.191001	0.698515	0.999853	Distal Intergenic	-3928
chr1	156456801	156456910	110	MIR9-1HG	MIR9-1 host gene	0.194783	0.698711	0.999853	Promoter (<=1kb)	-188
chr11	62015601	62015660	60	LOC399900	uncharacterized LOC399900	-0.194261	0.698842	0.999853	Distal Intergenic	47807
chr16	64416501	64416610	110	LOC105371310	uncharacterized LOC105371310	-0.180491	0.699149	0.999853	Intron (ENST00000564046.1/105371310, intron 1 of 4)	51720
chr8	37786301	37786410	110	ADGRA2	adhesion G protein-coupled receptor A2	0.194814	0.699412	0.999853	Promoter (2-3kb)	2110
chr1	221741851	221742060	210	DUSP10	dual specificity phosphatase 10	-0.381638	0.700843	0.999853	Promoter (<=1kb)	29
chr7	16433901	16433910	10	CRPPA	CDP-L-ribitol pyrophosphorylase A	0.195033	0.701499	0.999853	Intron (ENST00000675257.1/729920, intron 2 of 9)	-12363
chr20	34558801	34558910	110	MAP1LC3A	microtubule associated protein 1 light chain 3 alpha	0.361428	0.702417	0.999853	Promoter (<=1kb)	26
chr15	70528251	70528310	60	LINC02205	long intergenic non-protein coding RNA 2205	-0.193322	0.702921	0.999853	Distal Intergenic	-22323
chr5	133968451	133968560	110	C5orf15	chromosome 5 open reading frame 15	0.190858	0.703214	0.999853	Promoter (<=1kb)	65
chr7	100965301	100965410	110	LOC105375431	uncharacterized LOC105375431	-0.365073	0.703945	0.999853	Promoter (<=1kb)	825
chr12	6451701	6452260	560	TAPBPL	TAP binding protein like	-0.38856	0.705517	0.999853	Promoter (<=1kb)	0
chr20	33401401	33401410	10	CDK5RAP1	CDK5 regulatory subunit associated protein 1	-0.191431	0.707152	0.999853	Promoter (<=1kb)	42
chr20	34998601	34998610	10	MYH7B	myosin heavy chain 7B	-0.188211	0.708423	0.999853	Promoter (2-3kb)	-2635
chr19	33078101	33078210	110	GPATCH1	G-patch domain containing 1	-0.177971	0.709977	0.999853	Promoter (2-3kb)	-2689
chr20	33663651	33663710	60	NECAB3	N-terminal EF-hand calcium binding protein 3	-0.185753	0.71001	0.999853	Promoter (<=1kb)	9
chr3	71584401	71584460	60	FOXP1	forkhead box P1	0.18371	0.710497	0.999853	Promoter (<=1kb)	-412
chr7	45342301	45342410	110	RAMP3	receptor activity modifying protein 3	0.583966	0.710882	0.999853	Intron (ENST00000666999.1/ENST00000666999.1, intron 1 of 1)	184472
chr4	158949101	158949110	10	C4orf45	chromosome 4 open reading frame 45	-0.188851	0.710961	0.999853	Intron (ENST00000434826.3/152940, intron 3 of 4)	24021
chr14	54881551	54882010	460	MIR4308	microRNA 4308	0.247625	0.711804	0.999853	Intron (ENST00000395514.5/2643, intron 1 of 6)	-3358
chr4	85514451	85514560	110	ARHGAP24	Rho GTPase activating protein 24	-0.182212	0.713514	0.999853	Intron (ENST00000395184.6/83478, intron 1 of 9)	38965
chr16	4625301	4625360	60	MGRN1	mahogunin ring finger 1	-0.182439	0.713945	0.999853	Promoter (<=1kb)	340
chr1	172532601	172532710	110	SUCO	SUN domain containing ossification factor	0.584119	0.714247	0.999853	Promoter (<=1kb)	128
chr2	127107151	127107360	210	BIN1	bridging integrator 1	0.184577	0.714536	0.999853	Promoter (<=1kb)	0
chr7	44796851	44796860	10	PPIA	peptidylprolyl isomerase A	0.185182	0.714938	0.999853	Promoter (<=1kb)	-31
chr16	25049501	25049710	210	LINC02175	long intergenic non-protein coding RNA 2175	-0.268774	0.715919	0.999853	Intron (ENST00000575694.1/ENST00000575694.1, intron 1 of 1)	-17227
chr22	38706001	38706010	10	GTPBP1	GTP binding protein 1	0.181169	0.717212	0.999853	Promoter (<=1kb)	52
chr20	34677151	34677160	10	PIGU	phosphatidylinositol glycan anchor biosynthesis class U	-0.182823	0.717614	0.999853	Promoter (<=1kb)	-59
chr10	89301401	89302310	910	IFIT2	interferon induced protein with tetratricopeptide repeats 2	-0.550339	0.718352	0.999853	Promoter (<=1kb)	0
chr4	175771101	175771160	60	GPM6A	glycoprotein M6A	0.179438	0.718481	0.999853	Intron (ENST00000280187.11/2823, intron 2 of 7)	16227
chr7	152404151	152404210	60	KMT2C	lysine methyltransferase 2C	-0.180847	0.719438	0.999853	Intron (ENST00000262189.11/58508, intron 1 of 58)	31496
chr2	70977401	70977460	60	ANKRD53	ankyrin repeat domain 53	-0.176435	0.719678	0.999853	Promoter (<=1kb)	-920
chr1	155127501	155127710	210	EFNA1	ephrin A1	0.390327	0.719895	0.999853	Promoter (<=1kb)	-166
chr21	41426251	41426360	110	MX1	MX dynamin like GTPase 1	-0.180188	0.720471	0.999853	Promoter (<=1kb)	0
chr10	28178351	28178460	110	MPP7	membrane palmitoylated protein 7	0.176474	0.721039	0.999853	Intron (ENST00000337532.9/143098, intron 4 of 17)	24772
chr20	36946701	36947210	510	SAMHD1	SAM and HD domain containing deoxynucleoside triphosphate triphosphohydrolase 1	-0.314442	0.721217	0.999853	Promoter (<=1kb)	0
chr5	43066401	43066510	110	LOC648987	uncharacterized LOC648987	0.179673	0.72178	0.999853	Promoter (<=1kb)	926
chr4	184383851	184383910	60	LINC02362	long intergenic non-protein coding RNA 2362	0.175524	0.725358	0.999853	Promoter (1-2kb)	-1435
chr1	245954151	245954160	10	SMYD3	SET and MYND domain containing 3	0.176252	0.725413	0.999853	Promoter (1-2kb)	1942
chr2	85585201	85585810	610	VAMP5	vesicle associated membrane protein 5	-0.198314	0.725832	0.999853	Promoter (<=1kb)	770
chr3	190230001	190230160	160	CLDN1	claudin 1	-0.175395	0.72735	0.999853	Distal Intergenic	83058
chr2	169715551	169715610	60	PHOSPHO2-KLHL23	PHOSPHO2-KLHL23 readthrough	-0.17563	0.728436	0.999853	Intron (ENST00000498202.6/100526832, intron 4 of 5)	18158
chr2	176118901	176119060	160	HOXD10	homeobox D10	0.288706	0.728744	0.999853	Promoter (2-3kb)	2123
chr8	43780501	43780510	10	POTEA	POTE ankyrin domain family member A	0.174999	0.729826	0.999853	Distal Intergenic	488018
chr1	112674351	112674810	460	MOV10	Mov10 RISC complex RNA helicase	-0.582501	0.730219	0.999853	Promoter (<=1kb)	0
chr21	7917501	7917560	60	LOC102723475	potassium voltage-gated channel subfamily E regulatory subunit 1B	-0.170391	0.730755	0.999853	Distal Intergenic	-87575
chr1	94729351	94729360	10	SLC44A3-AS1	SLC44A3 antisense RNA 1	-0.172369	0.730789	0.999853	Intron (ENST00000634870.1/101928079, intron 2 of 5)	13135
chr6	47701651	47701810	160	ADGRF4	adhesion G protein-coupled receptor F4	-0.302042	0.73133	0.999853	Intron (ENST00000371220.5/221393, intron 2 of 10)	3071
chr7	74290201	74290210	10	CLIP2	CAP-Gly domain containing linker protein 2	-0.174234	0.731556	0.999853	Promoter (<=1kb)	726
chr5	39057751	39058310	560	RICTOR	RPTOR independent companion of MTOR complex 2	0.6477	0.731578	0.999853	Intron (ENST00000357387.8/253260, intron 2 of 37)	16079
chr1	162497901	162498010	110	UHMK1	U2AF homology motif kinase 1	-0.170464	0.732474	0.999853	Promoter (<=1kb)	-75
chr1	155836651	155836660	10	GON4L	gon-4 like	-0.172022	0.73478	0.999853	Intron (ENST00000368331.6/54856, intron 2 of 31)	-15131
chr2	19362851	19362860	10	OSR1	odd-skipped related transcription factor 1	-0.171884	0.735064	0.999853	Distal Intergenic	-4228
chr4	190111901	190111960	60	DBET	D4Z4 binding element transcript	0.167935	0.735703	0.999853	Distal Intergenic	46668
chr1	89065151	89065260	110	GBP1	guanylate binding protein 1	0.165204	0.736619	0.999853	Promoter (<=1kb)	0
chr1	156054001	156054010	10	UBQLN4	ubiquilin 4	0.170874	0.73684	0.999853	Promoter (<=1kb)	-203
chr1	155323401	155323460	60	RUSC1	RUN and SH3 domain containing 1	0.167706	0.737718	0.999853	Promoter (<=1kb)	-65
chr6	28941401	28941460	60	TRIM27	tripartite motif containing 27	0.164501	0.73808	0.999853	Distal Intergenic	-17413
chr1	155322901	155323110	210	RUSC1	RUN and SH3 domain containing 1	0.166179	0.739407	0.999853	Promoter (<=1kb)	0
chr6	2846601	2846710	110	SERPINB1	serpin family B member 1	-0.167391	0.739569	0.999853	Distal Intergenic	-4642
chr7	522351	522410	60	PDGFA-DT	PDGFA divergent transcript	0.168349	0.741031	0.999853	Promoter (<=1kb)	-132
chr1	234778401	234778410	10	PP2672	uncharacterized LOC100130249	-0.168077	0.74111	0.999853	Distal Intergenic	-18345
chr20	35616701	35616810	110	SPAG4	sperm associated antigen 4	-0.590722	0.741588	0.999853	Promoter (<=1kb)	-70
chr7	24980001	24980110	110	OSBPL3	oxysterol binding protein like 3	-0.164564	0.742512	0.999853	Promoter (<=1kb)	68
chr2	55958351	55958410	60	LOC105374690	uncharacterized LOC105374690	-0.161061	0.74341	0.999853	Intron (ENST00000606639.1/105374690, intron 1 of 6)	6193
chr11	65570251	65570260	10	ZNRD2-DT	ZNRD2 divergent transcript	-0.161016	0.744008	0.999853	Promoter (<=1kb)	13
chr4	47485401	47485510	110	ATP10D	ATPase phospholipid transporting 10D (putative)	-0.159151	0.745255	0.999853	Promoter (<=1kb)	102
chr7	140478901	140478960	60	MKRN1	makorin ring finger protein 1	-0.159704	0.746003	0.999853	Promoter (<=1kb)	0
chr13	99496051	99496210	160	LINC01232	long intergenic non-protein coding RNA 1232	0.156336	0.747782	0.999853	Promoter (<=1kb)	528
chr6	26474001	26474160	160	BTN2A1	butyrophilin subfamily 2 member A1	-0.161727	0.748272	0.999853	Intron (ENST00000469185.5/11120, intron 7 of 7)	8774
chr4	37073501	37073510	10	LOC101928721	uncharacterized LOC101928721	0.163136	0.748842	0.999853	Promoter (<=1kb)	-171
chr16	2036001	2036060	60	SLC9A3R2	SLC9A3 regulator 2	-0.158354	0.749958	0.999853	Promoter (<=1kb)	20
chr20	36605651	36605660	10	RAB5IF	RAB5 interacting factor	-0.161777	0.750019	0.999853	Promoter (<=1kb)	-119
chr7	139732101	139732210	110	HIPK2	homeodomain interacting protein kinase 2	0.340494	0.750322	0.999853	Intron (ENST00000406875.8/28996, intron 1 of 14)	-15088
chr5	34695851	34695960	110	RAI14	retinoic acid induced 14	-0.160828	0.75144	0.999853	Intron (ENST00000265109.8/26064, intron 2 of 17)	7662
chr6	31356601	31356660	60	HLA-B	major histocompatibility complex, class I, B	0.157733	0.751671	0.999853	Promoter (<=1kb)	245
chr9	14322701	14322960	260	NFIB	nuclear factor I B	0.238565	0.752896	0.999853	Promoter (<=1kb)	-363
chr3	152382601	152382660	60	MBNL1	muscleblind like splicing regulator 1	0.15478	0.752899	0.999853	Intron (ENST00000282486.10/4154, intron 2 of 9)	-32398
chr2	23380951	23380960	10	LINC02923	long intergenic non-protein coding RNA 2923	0.156758	0.753142	0.999853	Promoter (<=1kb)	295
chr2	37156801	37156960	160	EIF2AK2	eukaryotic translation initiation factor 2 alpha kinase 2	-0.28328	0.75442	0.999853	Promoter (<=1kb)	0
chr3	170181601	170181610	10	PHC3	polyhomeotic homolog 3	0.156455	0.754782	0.999853	Promoter (<=1kb)	113
chr1	155126301	155126310	10	EFNA1	ephrin A1	0.153987	0.756666	0.999853	Promoter (1-2kb)	-1566
chr19	3553101	3553260	160	MFSD12	major facilitator superfamily domain containing 12	-0.272169	0.757708	0.999853	Promoter (2-3kb)	-2056
chr10	61397651	61397760	110	TMEM26	transmembrane protein 26	-0.151447	0.757832	0.999853	Distal Intergenic	16740
chr15	50248001	50248110	110	HDC	histidine decarboxylase	-0.155282	0.758095	0.999853	Intron (ENST00000559816.1/3067, intron 3 of 4)	5195
chr5	163505601	163505910	310	MAT2B	methionine adenosyltransferase 2B	-0.153198	0.758098	0.999853	Promoter (<=1kb)	0
chr1	89022501	89022510	10	GBP3	guanylate binding protein 3	0.150443	0.759318	0.999853	Promoter (<=1kb)	241
chr12	49069751	49069860	110	RHEBL1	RHEB like 1	0.154093	0.759338	0.999853	Promoter (<=1kb)	0
chr7	93148501	93148610	110	SAMD9L	sterile alpha motif domain containing 9 like	-0.150697	0.759641	0.999853	Promoter (<=1kb)	-116
chr1	144104451	144104560	110	SRGAP2D	SLIT-ROBO Rho GTPase activating protein 2D (pseudogene)	0.153707	0.759811	0.999853	Distal Intergenic	129364
chr3	36908001	36908060	60	TRANK1	tetratricopeptide repeat and ankyrin repeat containing 1	0.152959	0.76114	0.999853	Promoter (<=1kb)	458
chr4	158949351	158949510	160	C4orf45	chromosome 4 open reading frame 45	-0.145211	0.761199	0.999853	Intron (ENST00000434826.3/152940, intron 3 of 4)	23621
chr20	35664901	35665010	110	RBM12	RNA binding motif protein 12	0.153572	0.761456	0.999853	Promoter (<=1kb)	0
chr2	127107501	127107660	160	BIN1	bridging integrator 1	0.137233	0.763064	0.999853	Promoter (<=1kb)	-213
chr3	104291851	104291960	110	MIR548AB	microRNA 548ab	-0.149427	0.764098	0.999853	Distal Intergenic	-767735
chr7	904101	904160	60	ADAP1	ArfGAP with dual PH domains 1	0.151603	0.764445	0.999853	Promoter (<=1kb)	917
chr12	95796151	95796560	410	NTN4	netrin 4	-0.197165	0.7646	0.999853	Intron (ENST00000670743.1/105369921, intron 2 of 3)	-4962
chr1	234778851	234778860	10	PP2672	uncharacterized LOC100130249	0.151709	0.764963	0.999853	Distal Intergenic	-18795
chr10	46546951	46546960	10	GPRIN2	G protein regulated inducer of neurite outgrowth 2	0.15188	0.765622	0.999853	Distal Intergenic	8570
chr11	102312701	102313310	610	BIRC3	baculoviral IAP repeat containing 3	-0.270666	0.765763	0.999853	Distal Intergenic	-4140
chr7	33039351	33040160	810	NT5C3A	5'-nucleotidase, cytosolic IIIA	-0.661716	0.765946	0.999853	Promoter (<=1kb)	740
chr7	7989951	7990010	60	GLCCI1	glucocorticoid induced 1	-0.146047	0.766021	0.999853	Intron (ENST00000469183.5/729852, intron 4 of 4)	-13887
chr8	43778001	43778110	110	POTEA	POTE ankyrin domain family member A	-0.334094	0.766694	0.999853	Distal Intergenic	485518
chr1	120834551	120834610	60	RNVU1-19	RNA, variant U1 small nuclear 19	-0.146242	0.768223	0.999853	Intron (ENST00000620612.5/101060684, intron 24 of 29)	16375
chr7	148884551	148884660	110	EZH2	enhancer of zeste 2 polycomb repressive complex 2 subunit	-0.560335	0.770122	0.999853	Promoter (<=1kb)	-230
chr5	59296951	59297110	160	PDE4D	phosphodiesterase 4D	-0.135034	0.771134	0.999853	Intron (ENST00000340635.11/5144, intron 1 of 14)	-20832
chr12	47706601	47706610	10	RPAP3-DT	RPAP3 divergent transcript	-0.145768	0.773639	0.999853	Promoter (<=1kb)	473
chr2	19363001	19363060	60	OSR1	odd-skipped related transcription factor 1	-0.145776	0.773658	0.999853	Distal Intergenic	-4378
chr22	29415101	29415410	310	RFPL1	ret finger protein like 1	0.144083	0.775335	0.999853	Intron (ENST00000650462.1/5988, intron 6 of 6)	8298
chr19	8513951	8514110	160	ZNF414	zinc finger protein 414	0.277833	0.776115	0.999853	Promoter (<=1kb)	38
chr2	134918351	134918510	160	CCNT2	cyclin T2	-0.142204	0.778154	0.999853	Promoter (<=1kb)	110
chr1	161726651	161726760	110	FCRLB	Fc receptor like B	0.575657	0.780337	0.999853	Promoter (<=1kb)	750
chr5	132464201	132464310	110	RAD50	RAD50 double strand break repair protein	0.137716	0.780457	0.999853	Exon (ENST00000337752.6/441108, exon 4 of 4)	14549
chr5	144192001	144192110	110	KCTD16	potassium channel tetramerization domain containing 16	-0.132592	0.781313	0.999853	Intron (ENST00000512467.6/57528, intron 2 of 3)	-13167
chr7	12257901	12258010	110	TMEM106B	transmembrane protein 106B	-0.554879	0.781837	0.999853	Distal Intergenic	27543
chr7	47763451	47763560	110	LINC00525	long intergenic non-protein coding RNA 525	-0.316386	0.782356	0.999853	Promoter (1-2kb)	1975
chr5	35479151	35479210	60	SPEF2	sperm flagellar 2	-0.136683	0.782926	0.999853	Distal Intergenic	-138634
chr6	28356101	28356260	160	ZSCAN31	zinc finger and SCAN domain containing 31	0.126451	0.783426	0.999853	Promoter (<=1kb)	11
chr7	135147651	135147710	60	TMEM140	transmembrane protein 140	0.137269	0.784566	0.999853	Promoter (<=1kb)	-362
chr21	8420101	8420260	160	MIR6724-4	microRNA 6724-4	-0.132271	0.784631	0.999853	Intron (ENST00000651813.1/107987294, intron 2 of 6)	-12270
chr1	153963801	153963860	60	SLC39A1	solute carrier family 39 member 1	-0.138842	0.785242	0.999853	Promoter (<=1kb)	-160
chr19	10836051	10836060	10	TMED1	transmembrane p24 trafficking protein 1	0.137165	0.785764	0.999853	Promoter (<=1kb)	135
chr16	11258701	11258760	60	SOCS1	suppressor of cytokine signaling 1	-0.137895	0.785848	0.999853	Promoter (2-3kb)	-2497
chr2	111884251	111884360	110	ANAPC1	anaphase promoting complex subunit 1	-0.135824	0.78644	0.999853	Promoter (<=1kb)	-58
chr1	46062601	46063360	760	PIK3R3	phosphoinositide-3-kinase regulatory subunit 3	0.131352	0.786561	0.999853	Intron (ENST00000262741.10/8503, intron 5 of 9)	-5167
chr5	92505951	92506060	110	LOC105379082	uncharacterized LOC105379082	-0.137908	0.786567	0.999853	Intron (ENST00000512210.5/105379082, intron 3 of 3)	133437
chr5	34191401	34191560	160	LOC646652	integral membrane glycoprotein-like pseudogene	0.135886	0.787324	0.999853	Promoter (1-2kb)	1345
chr11	4393451	4393610	160	TRIM21	tripartite motif containing 21	-0.127891	0.788082	0.999853	Promoter (<=1kb)	92
chr7	4641951	4641960	10	FOXK1	forkhead box K1	-0.135122	0.788242	0.999853	Distal Intergenic	-40335
chr19	9324001	9324060	60	ZNF559-ZNF177	ZNF559-ZNF177 readthrough	-0.131791	0.788803	0.999853	Promoter (<=1kb)	-114
chr2	85291651	85291760	110	TCF7L1	transcription factor 7 like 1	-0.319175	0.790007	0.999853	Intron (ENST00000282111.4/83439, intron 4 of 11)	-11633
chr1	16629951	16629960	10	CROCCP2	CROCC pseudogene 2	-0.134778	0.791283	0.999853	Promoter (1-2kb)	1149
chr1	109548351	109548410	60	GNAI3	G protein subunit alpha i3	0.132241	0.791309	0.999853	Promoter (<=1kb)	-205
chr16	75220051	75220160	110	CTRB1	chymotrypsinogen B1	0.132484	0.791874	0.999853	Promoter (1-2kb)	1063
chrX	23781251	23781310	60	LOC105373148	uncharacterized LOC105373148	-0.130989	0.792664	0.999853	Promoter (1-2kb)	1646
chr7	42931701	42931810	110	PSMA2	proteasome 20S subunit alpha 2	0.564393	0.79542	0.999853	Promoter (<=1kb)	344
chr7	100706151	100706160	10	POP7	POP7 homolog, ribonuclease P/MRP subunit	0.131193	0.795675	0.999853	Promoter (<=1kb)	30
chr11	69297951	69297960	10	MYEOV	myeloma overexpressed	-0.129432	0.799434	0.999853	Intron (ENST00000544008.1/26579, intron 1 of 1)	3777
chr11	57568151	57568260	110	UBE2L6	ubiquitin conjugating enzyme E2 L6	0.125451	0.800572	0.999853	Promoter (<=1kb)	24
chr14	63438351	63438460	110	PPP2R5E	protein phosphatase 2 regulatory subunit B'epsilon	0.125387	0.800765	0.999853	Intron (ENST00000337537.8/5529, intron 3 of 13)	15316
chr5	35877251	35877360	110	IL7R	interleukin 7 receptor	-0.126969	0.800868	0.999853	Promoter (1-2kb)	1837
chr4	87006651	87006760	110	AFF1	AF4/FMR2 family member 1	0.126143	0.800897	0.999853	Promoter (<=1kb)	0
chr16	34585851	34585960	110	LOC107987235	putative uncharacterized protein MGC34800	0.561731	0.801501	0.999853	Distal Intergenic	-196024
chr9	136882501	136882610	110	TRAF2	TNF receptor associated factor 2	0.30716	0.801928	0.999853	Promoter (<=1kb)	589
chr21	36135701	36135810	110	CBR3-AS1	CBR3 antisense RNA 1	-0.122969	0.802462	0.999853	Promoter (<=1kb)	-112
chr3	150546851	150546960	110	EIF2A	eukaryotic translation initiation factor 2A	0.12537	0.803491	0.999853	Promoter (<=1kb)	37
chr12	7092451	7092460	10	C1R	complement C1r	-0.123308	0.805379	0.999853	Promoter (<=1kb)	-6
chr10	89084701	89084760	60	MIR4679-2	microRNA 4679-2	0.124662	0.805391	0.999853	Distal Intergenic	-21290
chr5	764201	764260	60	ZDHHC11B	zinc finger DHHC-type containing 11B	-0.123665	0.805997	0.999853	Intron (ENST00000522356.3/653082, intron 4 of 15)	4670
chr11	22625651	22625810	160	GAS2	growth arrest specific 2	-0.119397	0.806323	0.999853	Promoter (<=1kb)	9
chr5	98216201	98216260	60	LINC01846	long intergenic non-protein coding RNA 1846	-0.121792	0.808892	0.999853	Distal Intergenic	-54849
chr1	228635551	228635660	110	RNA5S12	RNA, 5S ribosomal 12	0.30725	0.808926	0.999853	Promoter (<=1kb)	-562
chrX	64206101	64206310	210	AMER1	APC membrane recruitment protein 1	-0.230456	0.810769	0.999853	Promoter (<=1kb)	-393
chr6	31945651	31945810	160	CFB	complement factor B	0.108962	0.810836	0.999853	Promoter (<=1kb)	1
chr1	151399601	151399710	110	PSMB4	proteasome 20S subunit beta 4	0.117152	0.811484	0.999853	Promoter (<=1kb)	11
chr7	158818551	158818560	10	ESYT2	extended synaptotagmin 2	-0.118171	0.81196	0.999853	Intron (ENST00000251527.10/57488, intron 1 of 21)	9081
chr20	32482901	32482910	10	NOL4L	nucleolar protein 4 like	0.118122	0.812322	0.999853	Promoter (<=1kb)	561
chr7	139111001	139112960	1960	ZC3HAV1	zinc finger CCCH-type containing, antiviral 1	-0.365974	0.812395	0.999853	Promoter (1-2kb)	-1281
chr6	36386651	36387010	360	ETV7-AS1	ETV7 and PTX1 antisense RNA 1	-0.251736	0.812942	0.999853	Promoter (<=1kb)	0
chr10	110504251	110504410	160	DUSP5	dual specificity phosphatase 5	-0.115831	0.814967	0.999853	Promoter (1-2kb)	1504
chr17	26619951	26620110	160	MIR4522	microRNA 4522	0.106434	0.816854	0.999853	Distal Intergenic	673886
chr9	131383451	131383510	60	PRRC2B	proline rich coiled-coil 2B	0.116908	0.817107	0.999853	Intron (ENST00000682525.1/84726, intron 1 of 1)	9815
chr7	101122101	101122560	460	SERPINE1	serpin family E member 1	0.3622	0.817508	0.999853	Distal Intergenic	-4544
chr21	8219901	8220060	160	RNA5-8SN2	RNA, 5.8S ribosomal N2	-0.102548	0.818749	0.999853	Intron (ENST00000623664.1/107987293, intron 2 of 6)	7329
chr4	25235051	25235210	160	PI4K2B	phosphatidylinositol 4-kinase type 2 beta	0.116128	0.819046	0.999853	Promoter (1-2kb)	1018
chr19	8390401	8390460	60	RAB11B	RAB11B, member RAS oncogene family	0.114939	0.821458	0.999853	Promoter (<=1kb)	8
chr2	26299351	26299660	310	LOC105374334	uncharacterized LOC105374334	0.355388	0.822631	0.999853	Promoter (<=1kb)	-254
chr20	28841401	28841460	60	FRG1CP	FSHD region gene 1 family member C, pseudogene	-0.109562	0.823537	0.999853	Distal Intergenic	-238558
chr8	144509351	144509460	110	MFSD3	major facilitator superfamily domain containing 3	0.11332	0.823996	0.999853	Promoter (<=1kb)	-159
chr14	31026751	31026860	110	AP4S1	adaptor related protein complex 4 subunit sigma 1	-0.109019	0.824315	0.999853	Promoter (<=1kb)	108
chr7	6009301	6009360	60	AIMP2	aminoacyl tRNA synthetase complex interacting multifunctional protein 2	0.112389	0.82474	0.999853	Promoter (<=1kb)	0
chr21	15732351	15732360	10	USP25	ubiquitin specific peptidase 25	0.111896	0.824757	0.999853	Promoter (2-3kb)	2326
chr1	1115951	1116060	110	C1orf159	chromosome 1 open reading frame 159	-0.108526	0.825102	0.999853	Promoter (<=1kb)	21
chr20	35454901	35455010	110	CEP250	centrosomal protein 250	-0.110695	0.82577	0.999853	Promoter (<=1kb)	-154
chr5	25569001	25569510	510	LINC02211	long intergenic non-protein coding RNA 2211	-0.340876	0.826205	0.999853	Distal Intergenic	271267
chr15	62060001	62060160	160	VPS13C	vacuolar protein sorting 13 homolog C	-0.10809	0.829363	0.999853	Promoter (<=1kb)	287
chr7	76318651	76318660	10	HSPB1	heat shock protein family B (small) member 1	-0.108306	0.829876	0.999853	Distal Intergenic	15074
chr14	91114701	91114810	110	DGLUCY	D-glutamate cyclase	0.107472	0.830028	0.999853	Promoter (<=1kb)	1
chr2	230219901	230219910	10	SP110	SP110 nuclear body protein	-0.108957	0.830309	0.999853	Promoter (<=1kb)	0
chr17	35432401	35432510	110	SLFN12	schlafen family member 12	-0.103213	0.832544	0.999853	Promoter (<=1kb)	0
chr15	70141351	70141460	110	TLE3	TLE family member 3, transcriptional corepressor	0.101039	0.83275	0.999853	Distal Intergenic	-43175
chr18	3454701	3454760	60	TGIF1	TGFB induced factor homeobox 1	0.103623	0.832931	0.999853	Promoter (<=1kb)	-392
chr20	36541501	36541710	210	MYL9	myosin light chain 9	-0.637329	0.835988	0.999853	Promoter (<=1kb)	0
chr2	19900601	19900610	10	TTC32	tetratricopeptide repeat domain 32	0.104648	0.836069	0.999853	Promoter (1-2kb)	1031
chr1	166489951	166490310	360	LINC01675	long intergenic non-protein coding RNA 1675	-0.0978967	0.836272	0.999853	Promoter (<=1kb)	0
chr3	125055051	125055110	60	HEG1	heart development protein with EGF like domains 1	-0.104389	0.836774	0.999853	Promoter (<=1kb)	887
chr7	33062901	33062910	10	NT5C3A	5'-nucleotidase, cytosolic IIIA	-0.104427	0.83724	0.999853	Promoter (<=1kb)	-105
chr7	100969801	100969860	60	MUC12	mucin 12, cell surface associated	-0.101725	0.837502	0.999853	Promoter (<=1kb)	178
chr11	68040501	68040860	360	TCIRG1	T cell immune regulator 1, ATPase H+ transporting V0 subunit a3	-0.174367	0.837898	0.999853	Promoter (1-2kb)	1386
chr8	66613201	66613210	10	MYBL1	MYB proto-oncogene like 1	0.102281	0.838088	0.999853	Promoter (<=1kb)	8
chr17	80260851	80261510	660	RNF213	ring finger protein 213	-0.180672	0.83841	0.999853	Promoter (<=1kb)	0
chr2	26299801	26299960	160	LOC105374334	uncharacterized LOC105374334	-0.0917575	0.838852	0.999853	Promoter (<=1kb)	0
chr14	32897201	32897310	110	NPAS3	neuronal PAS domain protein 3	-0.286826	0.839176	0.999853	Distal Intergenic	-37086
chr20	34416601	34416610	10	ITCH	itchy E3 ubiquitin protein ligase	-0.102342	0.839216	0.999853	Intron (ENST00000374864.10/83737, intron 6 of 24)	-28751
chr5	140038901	140039060	160	NRG2	neuregulin 2	0.099013	0.844018	0.999853	Intron (ENST00000541337.5/9542, intron 1 of 7)	4009
chr7	17298801	17298860	60	AHR	aryl hydrocarbon receptor	-0.407752	0.844491	0.999853	Promoter (<=1kb)	118
chr19	18192251	18192360	110	MPV17L2	MPV17 mitochondrial inner membrane protein like 2	0.0990522	0.844539	0.999853	Promoter (<=1kb)	-858
chr2	85291351	85291510	160	TCF7L1	transcription factor 7 like 1	-0.0891537	0.844944	0.999853	Intron (ENST00000282111.4/83439, intron 4 of 11)	-11883
chr5	108003101	108003260	160	EFNA5	ephrin A5	-0.0958206	0.845089	0.999853	Intron (ENST00000542267.7/64839, intron 7 of 8)	-332164
chr7	75739301	75739760	460	HIP1	huntingtin interacting protein 1	0.263144	0.845672	0.999853	Promoter (<=1kb)	-339
chr7	148941051	148941210	160	RNY5	RNA, Ro60-associated Y5	-0.239347	0.84569	0.999853	Promoter (<=1kb)	-273
chr5	50744701	50744760	60	PARP8	poly(ADP-ribose) polymerase family member 8	-0.0975807	0.846114	0.999853	Exon (ENST00000513738.5/79668, exon 5 of 5)	76808
chr1	228141451	228141510	60	GUK1	guanylate kinase 1	-0.0949086	0.847	0.999853	Promoter (<=1kb)	69
chr8	102287301	102287860	560	UBR5	ubiquitin protein ligase E3 component n-recognin 5	-0.150393	0.8472	0.999853	Exon (ENST00000520539.6/51366, exon 37 of 59)	5849
chr14	76956401	76956710	310	LINC01629	long intergenic non-protein coding RNA 1629	0.0955958	0.847922	0.999853	Promoter (2-3kb)	-2928
chr7	131522901	131522960	60	PODXL	podocalyxin like	-0.0950815	0.847956	0.999853	Intron (ENST00000446198.5/5420, intron 1 of 6)	-12003
chr1	235504351	235504360	10	B3GALNT2	beta-1,3-N-acetylgalactosaminyltransferase 2	0.0978874	0.847975	0.999853	Promoter (<=1kb)	62
chr1	16615751	16615760	10	NBPF1	NBPF member 1	-0.0974405	0.848296	0.999853	Promoter (2-3kb)	-2189
chr7	4775751	4775760	10	AP5Z1	adaptor related protein complex 5 subunit zeta 1	-0.0966921	0.848344	0.999853	Promoter (<=1kb)	99
chr7	42122201	42122210	10	GLI3	GLI family zinc finger 3	0.0966262	0.848351	0.999853	Intron (ENST00000677288.1/2737, intron 2 of 13)	30210
chr6	12010901	12011010	110	HIVEP1	HIVEP zinc finger 1	-0.0938455	0.848452	0.999853	Promoter (<=1kb)	-990
chr16	46390301	46390760	460	ANKRD26P1	ankyrin repeat domain 26 pseudogene 1	-0.0817606	0.848558	0.999853	Distal Intergenic	87679
chr1	234776951	234777260	310	PP2672	uncharacterized LOC100130249	-0.184296	0.849077	0.999853	Distal Intergenic	-16895
chr1	212596401	212596410	10	ATF3	activating transcription factor 3	0.0922671	0.851316	0.999853	Intron (ENST00000366981.8/467, intron 1 of 3)	-12218
chr15	45637801	45637910	110	SQOR	sulfide quinone oxidoreductase	-0.0919992	0.851533	0.999853	Promoter (2-3kb)	2772
chr1	89022651	89022810	160	GBP3	guanylate binding protein 3	0.637458	0.851613	0.999853	Promoter (<=1kb)	0
chr1	171484951	171485360	410	PRRC2C	proline rich coiled-coil 2C	0.0813957	0.853182	0.999853	Promoter (<=1kb)	-170
chr7	139340401	139340410	10	FMC1	formation of mitochondrial complex V assembly factor 1 homolog	0.09394	0.853453	0.999853	Promoter (<=1kb)	-40
chr4	140151601	140151710	110	MAML3	mastermind like transcriptional coactivator 3	-0.0921848	0.853524	0.999853	Promoter (1-2kb)	1259
chr1	155017801	155017860	60	ZBTB7B	zinc finger and BTB domain containing 7B	0.0937792	0.853819	0.999853	3' UTR	3353
chr14	32897451	32897560	110	NPAS3	neuronal PAS domain protein 3	-0.0904504	0.85384	0.999853	Distal Intergenic	-36836
chr9	122465001	122465110	110	OR1J2	olfactory receptor family 1 subfamily J member 2	-0.0856689	0.855372	0.999853	Intron (ENST00000433572.3/26740, intron 6 of 6)	-6248
chr2	18560601	18560610	10	RDH14	retinol dehydrogenase 14	0.09279	0.855394	0.999853	Promoter (<=1kb)	43
chr1	16635301	16635360	60	CROCCP2	CROCC pseudogene 2	-0.089855	0.855615	0.999853	Intron (ENST00000639456.1/84809, intron 3 of 12)	-4192
chr19	16002301	16002310	10	LINC00661	long intergenic non-protein coding RNA 661	0.0921091	0.855782	0.999853	Distal Intergenic	-12977
chr6	31185751	31185810	60	POU5F1	POU class 5 homeobox 1	-0.0906074	0.856136	0.999853	Distal Intergenic	-5020
chr7	46544301	46544460	160	LOC105375266	uncharacterized LOC105375266	-0.225083	0.856766	0.999853	Distal Intergenic	-62723
chr10	61397901	61398010	110	TMEM26	transmembrane protein 26	-0.0882299	0.857347	0.999853	Distal Intergenic	16490
chr6	142819651	142819710	60	HIVEP2	HIVEP zinc finger 2	-0.0903917	0.858375	0.999853	Intron (ENST00000012134.7/3097, intron 2 of 8)	17337
chr7	5558351	5558460	110	ACTB	actin beta	-0.0877854	0.85893	0.999853	Intron (ENST00000675515.1/60, intron 1 of 5)	4330
chr7	26156101	26156460	360	NFE2L3	nuclear factor, erythroid 2 like 3	-0.0814562	0.859558	0.999853	Intron (ENST00000056233.4/9603, intron 1 of 3)	3903
chr17	26881301	26881460	160	MIR4522	microRNA 4522	-0.0698341	0.85963	0.999853	Distal Intergenic	412536
chr6	2877401	2877510	110	SERPINB9P1	serpin family B member 9 pseudogene 1	0.0872396	0.861333	0.999853	Promoter (<=1kb)	-69
chr21	41926801	41926860	60	C2CD2	C2 calcium dependent domain containing 2	-0.085488	0.861744	0.999853	Promoter (<=1kb)	-111
chr15	35667651	35667760	110	DPH6-DT	DPH6 divergent transcript	-0.0850966	0.862263	0.999853	Intron (ENST00000501169.3/100507466, intron 1 of 2)	-44031
chr20	62652501	62652610	110	LOC101928465	uncharacterized LOC101928465	-0.0870579	0.862263	0.999853	Promoter (<=1kb)	-315
chr16	29820551	29820610	60	MVP	major vault protein	0.0858964	0.862512	0.999853	Promoter (<=1kb)	73
chr8	80084601	80084660	60	TPD52	tumor protein D52	0.0859421	0.863434	0.999853	Intron (ENST00000379096.9/7163, intron 1 of 5)	-3770
chr18	62506501	62506610	110	ZCCHC2	zinc finger CCHC-type containing 2	-0.086145	0.864197	0.999853	Distal Intergenic	-16415
chr1	156456501	156456510	10	MIR9-1HG	MIR9-1 host gene	0.0868095	0.864464	0.999853	Promoter (<=1kb)	103
chr1	100065351	100065410	60	MFSD14A	major facilitator superfamily domain containing 14A	-0.0834921	0.864994	0.999853	Intron (ENST00000638968.1/64645, intron 13 of 19)	6680
chr9	99907001	99907060	60	STX17	syntaxin 17	-0.0821968	0.867031	0.999853	Promoter (<=1kb)	259
chr10	89332201	89332910	710	IFIT3	interferon induced protein with tetratricopeptide repeats 3	-0.0841828	0.86709	0.999853	Promoter (<=1kb)	0
chr7	148963151	148963260	110	RNY4	RNA, Ro60-associated Y4	-0.0835501	0.869187	0.999853	Promoter (<=1kb)	-55
chr1	1013501	1013710	210	ISG15	ISG15 ubiquitin like modifier	-0.185344	0.869238	0.999853	Promoter (<=1kb)	4
chr3	118851851	118851960	110	LOC105374060	uncharacterized LOC105374060	-0.0826672	0.869404	0.999853	Distal Intergenic	-41015
chr1	97919851	97919910	60	DPYD	dihydropyrimidine dehydrogenase	0.0812159	0.869848	0.999853	Promoter (1-2kb)	1087
chr14	76961651	76961660	10	LINC01629	long intergenic non-protein coding RNA 1629	-0.0808115	0.870331	0.999853	Promoter (2-3kb)	2013
chr20	33667101	33667110	10	ACTL10	actin like 10	0.0817265	0.872301	0.999853	Promoter (<=1kb)	158
chr7	149581201	149581310	110	ZNF767P	zinc finger family member 767, pseudogene	0.079904	0.872362	0.999853	Intron (ENST00000463567.5/79970, intron 3 of 7)	39840
chr4	60658151	60658160	10	LINC02496	long intergenic non-protein coding RNA 2496	-0.0810538	0.873528	0.999853	Distal Intergenic	-92415
chr15	31328601	31328660	60	KLF13	Kruppel like factor 13	-0.0789955	0.874645	0.999853	Promoter (1-2kb)	1034
chr21	7922751	7922760	10	LOC102723475	potassium voltage-gated channel subfamily E regulatory subunit 1B	0.0785612	0.874982	0.999853	Distal Intergenic	-92825
chr7	41705601	41705660	60	INHBA-AS1	INHBA antisense RNA 1	0.0767467	0.875718	0.999853	Promoter (<=1kb)	15
chr1	94325551	94325610	60	LOC105378859	uncharacterized LOC105378859	-0.0787058	0.87631	0.999853	Promoter (<=1kb)	-982
chr17	44981451	44981710	260	C1QL1	complement C1q like 1	0.0757213	0.877514	0.999853	Intron (ENST00000678938.1/4836, intron 1 of 11)	-13148
chr3	149658451	149658460	10	WWTR1-AS1	WWTR1 antisense RNA 1	-0.077304	0.878926	0.999853	Promoter (<=1kb)	241
chr5	163506101	163506110	10	MAT2B	methionine adenosyltransferase 2B	-0.0772257	0.879437	0.999853	Promoter (<=1kb)	462
chr8	57745651	57745810	160	LOC286178	uncharacterized LOC286178	0.216158	0.879763	0.999853	Promoter (<=1kb)	-339
chr5	137754551	137754610	60	HNRNPA0	heterogeneous nuclear ribonucleoprotein A0	-0.0742253	0.88074	0.999853	Promoter (<=1kb)	-188
chr7	90463301	90463860	560	PTTG1IP2	PTTG1IP family member 2	-0.126939	0.881706	0.999853	Promoter (2-3kb)	-2550
chr21	7953251	7953310	60	LOC102723475	potassium voltage-gated channel subfamily E regulatory subunit 1B	0.0737193	0.881731	0.999853	Distal Intergenic	-123325
chr22	35648201	35648310	110	APOL6	apolipoprotein L6	-0.0748175	0.881843	0.999853	Promoter (<=1kb)	-136
chr4	113762851	113763010	160	CAMK2D	calcium/calmodulin dependent protein kinase II delta	0.0726285	0.882365	0.999853	Promoter (<=1kb)	-924
chr11	63483051	63483110	60	PLAAT5	phospholipase A and acyltransferase 5	-0.0734365	0.882463	0.999853	Intron (ENST00000536887.5/117245, intron 2 of 3)	7422
chr4	88457151	88457260	110	HERC5	HECT and RLD domain containing E3 ubiquitin protein ligase 5	0.0743252	0.882938	0.999853	Promoter (<=1kb)	32
chr14	76954201	76954310	110	LINC01629	long intergenic non-protein coding RNA 1629	-0.0721729	0.883474	0.999853	Distal Intergenic	-5328
chr7	92717801	92718360	560	CDK6	cyclin dependent kinase 6	-0.121691	0.88472	0.999853	Intron (ENST00000265734.8/1021, intron 4 of 7)	7350
chr7	130943601	130943710	110	LINC00513	long intergenic non-protein coding RNA 513	0.0721749	0.884726	0.999853	Intron (ENST00000642963.1/378805, intron 4 of 6)	30093
chr22	36160901	36160960	60	APOL3	apolipoprotein L3	0.0725553	0.884803	0.999853	Promoter (<=1kb)	0
chr3	95706051	95706210	160	MTHFD2P1	methylenetetrahydrofolate dehydrogenase (NADP+ dependent) 2, methenyltetrahydrofolate cyclohydrolase pseudogene 1	-0.0701252	0.886484	0.999853	Distal Intergenic	-22858
chr7	116511301	116512560	1260	CAV2	caveolin 2	-0.102517	0.886875	0.999853	Distal Intergenic	11257
chr1	156457051	156457160	110	MIR9-1HG	MIR9-1 host gene	-0.0704882	0.887121	0.999853	Promoter (<=1kb)	-438
chr4	117471351	117471360	10	LINC01378	long intergenic non-protein coding RNA 1378	-0.0715638	0.887463	0.999853	Intron (ENST00000626258.2/103689918, intron 1 of 3)	42891
chr1	164612351	164612360	10	PBX1	PBX homeobox 1	-0.0710847	0.887623	0.999853	Intron (ENST00000420696.7/5087, intron 2 of 8)	7158
chr7	3493751	3493960	210	SDK1-AS1	SDK1 antisense RNA 1	-0.0691412	0.888048	0.999853	Intron (ENST00000404826.7/221935, intron 1 of 44)	-191299
chr7	47405851	47405960	110	TNS3	tensin 3	-0.0688559	0.888424	0.999853	Promoter (2-3kb)	-2426
chr9	13666001	13666060	60	LINC01235	long intergenic non-protein coding RNA 1235	0.0700162	0.888751	0.999853	Intron (ENST00000664438.1/105375977, intron 2 of 2)	-177876
chr14	65229901	65230010	110	LINC02324	long intergenic non-protein coding RNA 2324	-0.273044	0.888806	0.999853	Distal Intergenic	-7458
chr1	159925251	159925260	10	TAGLN2	transgelin 2	-0.0708606	0.889188	0.999853	Promoter (<=1kb)	-22
chr15	72462151	72462260	110	TMEM202-AS1	TMEM202 antisense RNA 1	-0.0671882	0.891145	0.999853	Intron (ENST00000562573.1/105370888, intron 1 of 3)	11949
chr1	145979251	145979360	110	POLR3GL	RNA polymerase III subunit GL	-0.067723	0.892339	0.999853	Distal Intergenic	14535
chr3	185332651	185332810	160	MAP3K13	mitogen-activated protein kinase kinase kinase 13	0.0675672	0.894105	0.999853	Intron (ENST00000446828.5/9175, intron 2 of 12)	3756
chr12	67714551	67714660	110	LINC02421	long intergenic non-protein coding RNA 2421	-0.0651852	0.896214	0.999853	Intron (ENST00000542219.1/101927901, intron 4 of 4)	14815
chr19	17405451	17405560	110	BST2	bone marrow stromal cell antigen 2	-0.0663242	0.896358	0.999853	Promoter (<=1kb)	15
chr11	14500401	14500460	60	COPB1	COPI coat complex subunit beta 1	0.0654893	0.896414	0.999853	Promoter (<=1kb)	-374
chr10	58662351	58662410	60	BICC1	BicC family RNA binding protein 1	-0.0645379	0.89649	0.999853	Intron (ENST00000373886.8/80114, intron 2 of 20)	41502
chr7	94655151	94655160	10	SGCE	sarcoglycan epsilon	0.0658854	0.896722	0.999853	Promoter (<=1kb)	833
chr9	5449951	5450310	360	CD274	CD274 molecule	-0.12336	0.897392	0.999853	Promoter (<=1kb)	-193
chr16	85987351	85987410	60	LINC02132	long intergenic non-protein coding RNA 2132	0.0629148	0.898017	0.999853	Intron (ENST00000644960.1/ENST00000644960.1, intron 2 of 2)	-51128
chr20	23623001	23623360	360	CST3	cystatin C	0.0593235	0.898854	0.999853	Distal Intergenic	14585
chr7	55365901	55365910	10	LANCL2	LanC like 2	-0.0640779	0.899355	0.999853	Promoter (<=1kb)	-201
chr11	57566751	57566860	110	UBE2L6	ubiquitin conjugating enzyme E2 L6	0.0638653	0.899458	0.999853	Promoter (<=1kb)	443
chr5	172778101	172778210	110	LOC105377730	uncharacterized LOC105377730	0.0619883	0.899564	0.999853	Promoter (1-2kb)	1392
chr8	109540401	109540410	10	EBAG9	estrogen receptor binding site associated antigen 9	0.0625263	0.901559	0.999853	Promoter (<=1kb)	216
chr6	7418951	7419060	110	RIOK1	RIO kinase 1	-0.0618731	0.902324	0.999853	Distal Intergenic	8573
chr1	154559151	154559260	110	UBE2Q1	ubiquitin conjugating enzyme E2 Q1	0.37824	0.902442	0.999853	Promoter (<=1kb)	-123
chr1	10056051	10056110	60	UBE4B	ubiquitination factor E4B	0.0597271	0.903326	0.999853	Intron (ENST00000253251.12/10277, intron 1 of 26)	22777
chr10	5977101	5977160	60	IL15RA	interleukin 15 receptor subunit alpha	0.0592768	0.903939	0.999853	Promoter (<=1kb)	54
chr1	156852351	156852410	60	INSRR	insulin receptor related receptor	0.0596187	0.904531	0.999853	Intron (ENST00000489021.6/4914, intron 2 of 2)	6707
chr1	89129051	89129160	110	LOC105378842	uncharacterized LOC105378842	0.0596673	0.905504	0.999853	Promoter (<=1kb)	619
chr3	170278101	170278210	110	PRKCI	protein kinase C iota	-0.0547125	0.905897	0.999853	Promoter (1-2kb)	-1935
chr9	21580901	21581010	110	MIR31HG	MIR31 host gene	-0.0591302	0.906612	0.999853	Distal Intergenic	-21001
chr7	141738401	141738760	360	SSBP1	single stranded DNA binding protein 1	0.0586547	0.906717	0.999853	Promoter (<=1kb)	0
chr22	35648451	35648560	110	APOL6	apolipoprotein L6	-0.522132	0.906947	0.999853	Promoter (<=1kb)	5
chr2	156341951	156342110	160	NR4A2	nuclear receptor subfamily 4 group A member 2	-0.057606	0.9073	0.999853	Promoter (<=1kb)	238
chr10	46549301	46549410	110	GPRIN2	G protein regulated inducer of neurite outgrowth 2	0.0571794	0.908356	0.999853	3' UTR	6120
chr3	104279801	104280160	360	MIR548AB	microRNA 548ab	-0.423922	0.908928	0.999853	Distal Intergenic	-755685
chr6	132813301	132813310	10	SLC18B1	solute carrier family 18 member B1	0.0576113	0.909204	0.999853	Promoter (<=1kb)	19
chr7	6008901	6008910	10	PMS2	PMS1 homolog 2, mismatch repair system component	-0.0573034	0.909944	0.999853	Promoter (<=1kb)	109
chr9	136882001	136882060	60	TRAF2	TNF receptor associated factor 2	-0.0559507	0.910168	0.999853	Promoter (<=1kb)	89
chr7	139359551	139359610	60	LUC7L2	LUC7 like 2, pre-mRNA splicing factor	0.0561406	0.91031	0.999853	Promoter (<=1kb)	39
chr14	90445551	90445660	110	LINC00642	long intergenic non-protein coding RNA 642	-0.0554146	0.910597	0.999853	Distal Intergenic	-7911
chr2	18560351	18560360	10	RDH14	retinol dehydrogenase 14	0.0568	0.910876	0.999853	Promoter (<=1kb)	293
chr7	101085101	101086060	960	TRIM56	tripartite motif containing 56	-0.391463	0.911297	0.999853	Promoter (<=1kb)	0
chr7	4744701	4744860	160	FOXK1	forkhead box K1	0.599831	0.911502	0.999853	Intron (ENST00000328914.5/221937, intron 2 of 8)	3842
chr7	76358201	76358260	60	YWHAG	tyrosine 3-monooxygenase/tryptophan 5-monooxygenase activation protein gamma	-0.0553862	0.913226	0.999853	Promoter (<=1kb)	731
chr8	43778901	43778910	10	POTEA	POTE ankyrin domain family member A	0.0544266	0.913414	0.999853	Distal Intergenic	486418
chr15	44784451	44784810	360	TRIM69	tripartite motif containing 69	-0.054659	0.913498	0.999853	Distal Intergenic	25677
chr11	57566151	57566610	460	UBE2L6	ubiquitin conjugating enzyme E2 L6	0.0493848	0.915088	0.999853	Promoter (<=1kb)	693
chr7	152402951	152403210	260	KMT2C	lysine methyltransferase 2C	0.0517674	0.916071	0.999853	Intron (ENST00000262189.11/58508, intron 1 of 58)	32496
chr10	58335101	58335110	10	UBE2D1	ubiquitin conjugating enzyme E2 D1	0.051792	0.918896	0.999853	Promoter (<=1kb)	95
chr14	68211051	68211260	210	LOC105370546	uncharacterized LOC105370546	-0.0458539	0.919478	0.999853	Intron (ENST00000479335.5/5890, intron 8 of 11)	-80855
chr1	65068501	65068610	110	JAK1	Janus kinase 1	0.0496217	0.919521	0.999853	Promoter (<=1kb)	-747
chr15	35306251	35306660	410	MIR3942	microRNA 3942	0.115602	0.919649	0.999853	Intron (ENST00000560386.5/89978, intron 3 of 3)	65704
chr22	36157301	36157310	10	APOL3	apolipoprotein L3	-0.0504625	0.920888	0.999853	Promoter (<=1kb)	-352
chr19	55599351	55599460	110	FIZ1	FLT3 interacting zinc finger 1	-0.049497	0.921384	0.999853	Promoter (<=1kb)	57
chr16	18946201	18946310	110	SMG1-DT	SMG1 divergent transcript	-0.0439443	0.922513	0.999853	Distal Intergenic	19338
chr7	1537301	1537310	10	MAFK	MAF bZIP transcription factor K	0.0489363	0.922828	0.999853	Promoter (<=1kb)	-177
chr7	158818851	158818860	10	ESYT2	extended synaptotagmin 2	-0.0462642	0.926535	0.999853	Intron (ENST00000251527.10/57488, intron 1 of 21)	8781
chr1	155208801	155208910	110	MTX1	metaxin 1	-0.0451253	0.926775	0.999853	Promoter (<=1kb)	4
chr20	34955401	34955410	10	GSS	glutathione synthetase	-0.0461517	0.927034	0.999853	Promoter (<=1kb)	0
chr5	43019101	43019160	60	LOC105374748	uncharacterized LOC105374748	-0.0454401	0.927498	0.999853	Promoter (<=1kb)	-151
chr20	44652401	44652510	110	ADA	adenosine deaminase	0.0433059	0.929733	0.999853	Promoter (<=1kb)	-168
chr18	67418151	67418210	60	DSEL-AS1	DSEL antisense RNA 1	0.0425093	0.930969	0.999853	Distal Intergenic	-98336
chr2	190948051	190948160	110	GLS	glutaminase	-0.0433862	0.931029	0.999853	Intron (ENST00000320717.8/2744, intron 14 of 17)	16488
chr14	64807101	64807160	60	SPTB	spectrin beta, erythrocytic	0.0427477	0.931037	0.999853	Intron (ENST00000644917.1/6710, intron 2 of 35)	15988
chr1	154272301	154272360	60	HAX1	HCLS1 associated protein X-1	0.0429226	0.93107	0.999853	Promoter (<=1kb)	-229
chr7	76380151	76380360	210	SSC4D	scavenger receptor cysteine rich family member with 4 domains	0.295512	0.932018	0.999853	Distal Intergenic	13130
chr3	121432151	121432310	160	POLQ	DNA polymerase theta	-0.0419184	0.932041	0.999853	3' UTR	49286
chr17	25389851	25390010	160	MIR4522	microRNA 4522	0.0413647	0.932651	0.999853	Distal Intergenic	1903986
chr12	99912151	99912160	10	ANKS1B	ankyrin repeat and sterile alpha motif domain containing 1B	-0.0423435	0.932731	0.999853	Intron (ENST00000547776.6/56899, intron 1 of 25)	72077
chr7	152406451	152406910	460	KMT2C	lysine methyltransferase 2C	0.107522	0.933821	0.999853	Intron (ENST00000262189.11/58508, intron 1 of 58)	28796
chr10	43623351	43623460	110	ZNF32-AS3	ZNF32 antisense RNA 3	-0.0402048	0.93559	0.999853	Distal Intergenic	-5357
chr15	78540301	78540360	60	PSMA4	proteasome 20S subunit alpha 4	-0.0403222	0.935886	0.999853	Promoter (<=1kb)	-45
chr1	16718851	16718910	60	ESPNP	espin pseudogene	0.359024	0.937541	0.999853	Promoter (1-2kb)	1247
chr9	132770051	132770160	110	AK8	adenylate kinase 8	-0.0391703	0.938023	0.999853	Exon (ENST00000451318.2/ENST00000451318.2, exon 1 of 2)	-42453
chr7	30285101	30285210	110	ZNRF2	zinc and ring finger 2	0.0384646	0.938191	0.999853	Promoter (<=1kb)	-364
chr6	108581401	108581510	110	FOXO3	forkhead box O3	-0.0384309	0.938526	0.999853	Intron (ENST00000343882.10/2309, intron 2 of 3)	20484
chr4	186068951	186069110	160	TLR3	toll like receptor 3	0.0380818	0.939757	0.999853	Promoter (<=1kb)	-45
chr7	5558851	5558960	110	ACTB	actin beta	-0.0371936	0.939819	0.999853	Intron (ENST00000675515.1/60, intron 1 of 5)	3830
chr20	45436801	45436810	10	LOC105372631	uncharacterized LOC105372631	-0.0382177	0.940171	0.999853	Intron (ENST00000640666.1/51604, intron 13 of 15)	9374
chr8	66114351	66114460	110	TRIM55	tripartite motif containing 55	0.0374703	0.9406	0.999853	Promoter (<=1kb)	988
chr6	27479301	27479360	60	LOC105375001	uncharacterized LOC105375001	0.0369385	0.940812	0.999853	Intron (ENST00000663193.1/105375001, intron 2 of 2)	6107
chr7	17143401	17143410	10	AHR	aryl hydrocarbon receptor	-0.0370958	0.941916	0.999853	Intron (ENST00000645559.1/107986772, intron 1 of 1)	11211
chr9	136992551	136992560	10	PAXX	PAXX non-homologous end joining factor	-0.0367718	0.94225	0.999853	Promoter (<=1kb)	60
chr7	130911951	130913610	1660	LINC00513	long intergenic non-protein coding RNA 513	0.0358806	0.942312	0.999853	Promoter (<=1kb)	0
chr1	246817851	246818110	260	LINC01341	long intergenic non-protein coding RNA 1341	0.0355613	0.942611	0.999853	Exon (ENST00000433897.1/ENST00000433897.1, exon 1 of 1)	28747
chr19	39558401	39558410	10	LOC105372399	uncharacterized LOC105372399	-0.0354508	0.942713	0.999853	Distal Intergenic	5367
chr6	149897451	149897560	110	RAET1E	retinoic acid early transcript 1E	0.239537	0.942946	0.999853	Promoter (<=1kb)	517
chr20	58652551	58652660	110	STX16-NPEPL1	STX16-NPEPL1 readthrough (NMD candidate)	-0.0344562	0.944666	0.999853	Promoter (<=1kb)	454
chr4	75724701	75724810	110	USO1	USO1 vesicle transport factor	0.0338836	0.944931	0.999853	Promoter (<=1kb)	103
chr21	8234151	8234660	510	MIR6724-2	microRNA 6724-2	0.0326461	0.944977	0.999853	Distal Intergenic	-14845
chr7	50068951	50069910	960	ZPBP	zona pellucida binding protein	0.0345589	0.945094	0.999853	Intron (ENST00000046087.7/11055, intron 3 of 7)	-12527
chr12	96906901	96907110	210	NEDD1	NEDD1 gamma-tubulin ring complex targeting factor	0.0338273	0.945182	0.999853	Promoter (<=1kb)	-114
chr6	30877651	30877810	160	DDR1	discoidin domain receptor tyrosine kinase 1	-0.0345985	0.945378	0.999853	Promoter (1-2kb)	1207
chr2	209790151	209790210	60	UNC80	unc-80 homolog, NALCN channel complex subunit	-0.0343816	0.946166	0.999853	Intron (ENST00000673920.1/285175, intron 6 of 64)	18112
chr12	105108051	105108160	110	WASHC4	WASH complex subunit 4	0.0327527	0.946812	0.999853	Promoter (<=1kb)	265
chr15	45635151	45635260	110	SQOR	sulfide quinone oxidoreductase	0.0329942	0.946951	0.999853	Promoter (<=1kb)	122
chr7	1571601	1571710	110	PSMG3	proteasome assembly chaperone 3	0.0321729	0.947999	0.999853	Promoter (<=1kb)	-596
chr7	74480701	74480810	110	GTF2IRD1	GTF2I repeat domain containing 1	-0.0316911	0.948723	0.999853	Intron (ENST00000265755.7/9569, intron 1 of 26)	-25182
chr20	38271101	38271160	60	KIAA1755	KIAA1755	-0.0318579	0.94946	0.999853	Exon (ENST00000643430.1/ENST00000643430.1, exon 1 of 1)	-10329
chr7	122136851	122137210	360	AASS	aminoadipate-semialdehyde synthase	-0.0293867	0.949843	0.999853	Intron (ENST00000679864.1/10157, intron 1 of 24)	-3029
chr10	33487251	33487360	110	LINC02628	long intergenic non-protein coding RNA 2628	-0.0301444	0.949866	0.999853	Distal Intergenic	112680
chr17	82419001	82419010	10	HEXD	hexosaminidase D	0.0311249	0.950302	0.999853	Promoter (<=1kb)	288
chr12	115354651	115354710	60	LOC105370002	uncharacterized LOC105370002	-0.0309468	0.951352	0.999853	Distal Intergenic	247011
chr6	2990001	2990110	110	LINC01011	long intergenic non-protein coding RNA 1011	-0.0271381	0.953628	0.999853	Promoter (1-2kb)	1343
chr17	82419501	82419560	60	HEXD	hexosaminidase D	0.0286671	0.953664	0.999853	Promoter (<=1kb)	-240
chr7	73566201	73566260	60	TBL2	transducin beta like 2	-0.0285673	0.954274	0.999853	Distal Intergenic	5134
chr8	43776651	43777010	360	POTEA	POTE ankyrin domain family member A	0.027378	0.955954	0.999853	Distal Intergenic	484168
chr5	39058451	39058510	60	RICTOR	RPTOR independent companion of MTOR complex 2	-0.0270258	0.956581	0.999853	Intron (ENST00000357387.8/253260, intron 2 of 37)	15879
chr20	35208301	35208460	160	MMP24	matrix metallopeptidase 24	-0.0263608	0.957096	0.999853	Intron (ENST00000635377.1/10544, intron 3 of 3)	-18230
chr12	96906651	96906660	10	NEDD1	NEDD1 gamma-tubulin ring complex targeting factor	0.0270691	0.957512	0.999853	Promoter (<=1kb)	-564
chr11	69643251	69643410	160	CCND1	cyclin D1	0.0268637	0.957583	0.999853	Promoter (<=1kb)	-302
chr5	1111351	1111410	60	SLC12A7	solute carrier family 12 member 7	-0.0259115	0.957904	0.999853	Promoter (<=1kb)	653
chr9	9924401	9924510	110	LOC105375972	uncharacterized LOC105375972	-0.0255755	0.958123	0.999853	Intron (ENST00000381196.9/5789, intron 5 of 45)	124978
chr21	8420401	8420460	60	MIR6724-4	microRNA 6724-4	0.0263315	0.958521	0.999853	Intron (ENST00000651813.1/107987294, intron 2 of 6)	-12070
chr16	34588151	34588310	160	LOC107987235	putative uncharacterized protein MGC34800	-0.0233669	0.958819	0.999853	Distal Intergenic	-198324
chr8	43776501	43776510	10	POTEA	POTE ankyrin domain family member A	-0.026256	0.958834	0.999853	Distal Intergenic	484018
chr7	98132051	98132160	110	LMTK2	lemur tyrosine kinase 2	0.024975	0.959936	0.999853	Intron (ENST00000297293.6/22853, intron 1 of 13)	5486
chr20	33992901	33993060	160	RALY-AS1	RALY antisense RNA 1	0.024365	0.960427	0.999853	Promoter (<=1kb)	64
chr8	16604001	16604110	110	LOC101929028	uncharacterized LOC101929028	-0.0237963	0.96135	0.999853	Intron (ENST00000649038.1/101929028, intron 8 of 8)	-36511
chr12	127083151	127083460	310	LINC02405	long intergenic non-protein coding RNA 2405	0.0243253	0.961815	0.999853	Distal Intergenic	-22586
chr7	98286051	98286060	10	BRI3	brain protein I3	-0.023582	0.96302	0.999853	Intron (ENST00000456357.6/25798, intron 2 of 2)	3668
chr7	140656851	140656860	10	DENND2A	DENN domain containing 2A	0.023318	0.963523	0.999853	Intron (ENST00000649584.1/107986718, intron 5 of 5)	-15366
chr13	99496351	99496810	460	LINC01232	long intergenic non-protein coding RNA 1232	-0.0201375	0.964024	0.999853	Promoter (<=1kb)	0
chr14	76956201	76956260	60	LINC01629	long intergenic non-protein coding RNA 1629	-0.0219771	0.96495	0.999853	Distal Intergenic	-3378
chr19	16719901	16720060	160	NWD1	NACHT and WD repeat domain containing 1	-0.0216715	0.965543	0.999853	Promoter (<=1kb)	0
chr7	76358501	76358660	160	YWHAG	tyrosine 3-monooxygenase/tryptophan 5-monooxygenase activation protein gamma	-0.0213061	0.965704	0.999853	Promoter (<=1kb)	331
chr8	38851301	38851410	110	TACC1	transforming acidic coiled-coil containing protein 1	-0.0211591	0.966096	0.999853	3' UTR	4832
chr6	26027501	26027560	60	H4C2	H4 clustered histone 2	-0.0200359	0.96817	0.999853	Promoter (<=1kb)	-218
chr10	56622351	56622460	110	ZWINT	ZW10 interacting kinetochore protein	-0.0199715	0.968451	0.999853	Distal Intergenic	-261078
chr10	56622651	56622710	60	ZWINT	ZW10 interacting kinetochore protein	-0.019129	0.969349	0.999853	Distal Intergenic	-261378
chr20	35616201	35616210	10	SPAG4	sperm associated antigen 4	0.019339	0.969353	0.999853	Promoter (<=1kb)	372
chr1	234779051	234779060	10	PP2672	uncharacterized LOC100130249	0.0192221	0.969923	0.999853	Distal Intergenic	-18995
chr1	143254401	143254410	10	LOC107985200	uncharacterized LOC107985200	-0.0179229	0.971171	0.999853	Distal Intergenic	165797
chr11	796401	796510	110	SLC25A22	solute carrier family 25 member 22	-0.226997	0.971447	0.999853	Promoter (<=1kb)	-138
chr21	10272751	10272760	10	BAGE2	BAGE family member 2	0.0179911	0.971641	0.999853	Distal Intergenic	-140717
chr7	139341351	139341410	60	FMC1-LUC7L2	FMC1-LUC7L2 readthrough	0.0174609	0.972063	0.999853	Promoter (<=1kb)	0
chr1	167936351	167936510	160	DCAF6	DDB1 and CUL4 associated factor 6	0.016806	0.972097	0.999853	Promoter (<=1kb)	-49
chr2	211611251	211611360	110	ERBB4	erb-b2 receptor tyrosine kinase 4	0.0170073	0.972593	0.999853	Intron (ENST00000402597.6/2066, intron 18 of 25)	53994
chrX	40645251	40645260	10	CXorf38	chromosome X open reading frame 38	0.0172375	0.972679	0.999853	Promoter (2-3kb)	2261
chr1	155324301	155324560	260	RUSC1	RUN and SH3 domain containing 1	-0.0167358	0.973081	0.999853	Promoter (<=1kb)	0
chr10	30583951	30584010	60	LOC105376479	uncharacterized LOC105376479	0.0169814	0.97342	0.999853	Distal Intergenic	-3696
chr16	34586201	34586260	60	LOC107987235	putative uncharacterized protein MGC34800	-0.016549	0.973459	0.999853	Distal Intergenic	-196374
chr8	76673651	76673810	160	ZFHX4-AS1	ZFHX4 antisense RNA 1	-0.0163864	0.97372	0.999853	Promoter (<=1kb)	-803
chr1	230170001	230170060	60	GALNT2	polypeptide N-acetylgalactosaminyltransferase 2	-0.0155081	0.974795	0.999853	Intron (ENST00000494106.1/2590, intron 1 of 6)	-85298
chr7	42237401	42237510	110	GLI3	GLI family zinc finger 3	0.015476	0.974886	0.999853	Promoter (<=1kb)	45
chr1	8182751	8182910	160	LINC01714	long intergenic non-protein coding RNA 1714	-0.0141211	0.975	0.999853	Distal Intergenic	-18608
chr7	12257401	12257760	360	TMEM106B	transmembrane protein 106B	0.0132443	0.975583	0.999853	Distal Intergenic	27043
chr4	186069251	186069310	60	TLR3	toll like receptor 3	0.0152638	0.975639	0.999853	Promoter (<=1kb)	95
chr9	9924651	9924760	110	LOC105375972	uncharacterized LOC105375972	0.0148317	0.97655	0.999853	Intron (ENST00000381196.9/5789, intron 5 of 45)	125228
chr3	133442001	133442060	60	BFSP2	beaded filament structural protein 2	-0.014938	0.97655	0.999853	Intron (ENST00000302334.3/8419, intron 1 of 6)	-7006
chr15	20340351	20340510	160	CHEK2P2	CHEK2 pseudogene 2	0.0140514	0.976655	0.999853	Distal Intergenic	56855
chr11	65928051	65928210	160	DRAP1	DR1 associated protein 1	-0.0143745	0.976781	0.999853	Distal Intergenic	7737
chr4	85514151	85514310	160	ARHGAP24	Rho GTPase activating protein 24	0.0135798	0.977074	0.999853	Intron (ENST00000395184.6/83478, intron 1 of 9)	38665
chr4	49708801	49708910	110	CWH43	cell wall biogenesis 43 C-terminal homolog	-0.0136114	0.977302	0.999853	Distal Intergenic	680109
chr19	46714401	46714860	460	PRKD2	protein kinase D2	-0.0113769	0.977353	0.999853	Promoter (<=1kb)	0
chr6	5866701	5866910	210	NRN1	neuritin 1	0.0142498	0.977615	0.999853	Intron (ENST00000454882.2/ENST00000454882.2, intron 2 of 2)	136053
chr11	59142701	59143160	460	FAM111A-DT	FAM111A divergent transcript	0.0141149	0.977634	0.999853	Promoter (<=1kb)	0
chr7	76318301	76318460	160	HSPB1	heat shock protein family B (small) member 1	-0.0140084	0.977723	0.999853	Distal Intergenic	14724
chr19	55654101	55654210	110	U2AF2	U2 small nuclear RNA auxiliary factor 2	0.0139952	0.977933	0.999853	Promoter (<=1kb)	0
chr1	110034701	110034760	60	STRIP1	striatin interacting protein 1	0.0140239	0.977966	0.999853	Promoter (<=1kb)	69
chr9	113886251	113886810	560	ZNF618	zinc finger protein 618	0.0136943	0.978405	0.999853	Intron (ENST00000374126.9/114991, intron 1 of 14)	9869
chr17	25920101	25920310	210	MIR4522	microRNA 4522	-0.0114598	0.978617	0.999853	Distal Intergenic	1373686
chr2	230411701	230411860	160	SP100	SP100 nuclear antigen	0.0125052	0.978664	0.999853	Exon (ENST00000623048.1/ENST00000623048.1, exon 1 of 1)	-4082
chr6	6688251	6688310	60	LOC101928047	uncharacterized LOC101928047	0.0131032	0.97931	0.999853	Distal Intergenic	-22581
chr7	123558001	123558160	160	NDUFA5	NADH:ubiquinone oxidoreductase subunit A5	0.0119832	0.980093	0.999853	Promoter (<=1kb)	-97
chr3	100149251	100149260	10	CMSS1	cms1 ribosomal small subunit homolog	0.011953	0.981287	0.999853	Intron (ENST00000463526.1/84319, intron 3 of 3)	-10558
chr7	132666401	132666510	110	FLJ40288	uncharacterized FLJ40288	0.0116614	0.981592	0.999853	Intron (ENST00000332558.8/286023, intron 3 of 4)	6870
chr1	161962401	161962760	360	OLFML2B	olfactomedin like 2B	0.0112111	0.981785	0.999853	3' UTR	22472
chr8	57209951	57210410	460	LINC01606	long intergenic non-protein coding RNA 1606	0.0111863	0.981829	0.999853	Intron (ENST00000669200.1/100507651, intron 4 of 6)	-7866
chr7	43583251	43583260	10	STK17A	serine/threonine kinase 17a	-0.0113031	0.981938	0.999853	Promoter (<=1kb)	143
chr20	28841751	28842560	810	FRG1DP	FSHD region gene 1 family member D, pseudogene	0.00990705	0.982824	0.999853	Distal Intergenic	-237830
chr16	23557201	23557210	10	EARS2	glutamyl-tRNA synthetase 2, mitochondrial	0.0106172	0.983239	0.999853	Promoter (<=1kb)	134
chr2	96265351	96265410	60	TMEM127	transmembrane protein 127	-0.0104805	0.983325	0.999853	Promoter (<=1kb)	584
chr21	34526701	34526860	160	RCAN1	regulator of calcineurin 1	-0.00968582	0.983428	0.999853	Promoter (<=1kb)	0
chr1	161044751	161045910	1160	USF1	upstream transcription factor 1	-0.0102278	0.983811	0.999853	Promoter (<=1kb)	0
chr7	94653601	94653710	110	SGCE	sarcoglycan epsilon	0.010124	0.98409	0.999853	Promoter (2-3kb)	2283
chr6	31357151	31357160	10	HLA-B	major histocompatibility complex, class I, B	0.00928535	0.985274	0.999853	Promoter (<=1kb)	19
chr7	42932101	42932110	10	PSMA2	proteasome 20S subunit alpha 2	0.00918855	0.985604	0.999853	Promoter (<=1kb)	44
chr14	85934701	85934860	160	LINC02328	long intergenic non-protein coding RNA 2328	0.00907622	0.985659	0.999853	Promoter (<=1kb)	0
chr20	54132601	54132810	210	CYP24A1	cytochrome P450 family 24 subfamily A member 1	-0.00807269	0.986211	0.999853	Distal Intergenic	24488
chr6	36387601	36387960	360	ETV7	ETS variant transcription factor 7	0.00820667	0.986281	0.999853	Promoter (<=1kb)	0
chr7	76359201	76359310	110	YWHAG	tyrosine 3-monooxygenase/tryptophan 5-monooxygenase activation protein gamma	-0.00851811	0.986617	0.999853	Promoter (<=1kb)	-210
chr1	2556451	2556460	10	TNFRSF14	TNF receptor superfamily member 14	-0.00838261	0.986719	0.999853	Promoter (<=1kb)	45
chr20	33994401	33994510	110	RALY-AS1	RALY antisense RNA 1	-0.00810016	0.986983	0.999853	Promoter (<=1kb)	-44
chr3	36912251	36912610	360	TRANK1	tetratricopeptide repeat and ankyrin repeat containing 1	-0.00801535	0.987137	0.999853	Intron (ENST00000645898.2/9881, intron 1 of 23)	-3733
chr7	154927751	154928860	1110	PAXIP1-AS2	PAXIP1 antisense RNA 2	-0.00711167	0.987151	0.999853	Promoter (<=1kb)	0
chr17	23190301	23190410	110	MTRNR2L1	MT-RNR2 like 1	0.00762103	0.987203	0.999853	Distal Intergenic	666886
chr20	35092701	35092810	110	TRPC4AP	transient receptor potential cation channel subfamily C member 4 associated protein	-0.00780466	0.987299	0.999853	Promoter (<=1kb)	0
chr3	153160751	153160760	10	RAP2B	RAP2B, member of RAS oncogene family	-0.00754383	0.987882	0.999853	Promoter (1-2kb)	-1466
chr1	234781001	234781160	160	PP2672	uncharacterized LOC100130249	-0.00735638	0.98803	0.999853	Distal Intergenic	-20945
chr17	35541051	35541160	110	SLFN12L	schlafen family member 12 like	-0.00721201	0.988619	0.999853	Distal Intergenic	-3190
chr10	46550651	46550760	110	GPRIN2	G protein regulated inducer of neurite outgrowth 2	-0.00685035	0.98885	0.999853	5' UTR	4770
chr8	76673101	76673110	10	ZFHX4-AS1	ZFHX4 antisense RNA 1	0.00614671	0.990248	0.999853	Promoter (<=1kb)	-253
chr11	63681401	63681460	60	RTN3	reticulon 3	-0.00612296	0.990364	0.999853	Promoter (<=1kb)	0
chr1	236517251	236517310	60	LGALS8	galectin 8	-0.00605198	0.990436	0.999853	Promoter (<=1kb)	-690
chr7	151349901	151350460	560	NUB1	negative regulator of ubiquitin like proteins 1	-0.00574256	0.990841	0.999853	Promoter (<=1kb)	-660
chr7	130941601	130941660	60	LINC00513	long intergenic non-protein coding RNA 513	0.005722	0.990915	0.999853	Exon (ENST00000647388.1/378805, exon 5 of 5)	28093
chr7	131546351	131546460	110	PODXL	podocalyxin like	0.00565788	0.990973	0.999853	Intron (ENST00000446198.5/5420, intron 1 of 6)	10103
chr1	234777451	234777610	160	PP2672	uncharacterized LOC100130249	-0.00471405	0.992539	0.999853	Distal Intergenic	-17395
chr10	30418651	30418660	10	MAP3K8	mitogen-activated protein kinase kinase kinase 8	0.00470836	0.992611	0.999853	Distal Intergenic	-15361
chr3	185332351	185332460	110	MAP3K13	mitogen-activated protein kinase kinase kinase 13	-0.00440707	0.992857	0.999853	Intron (ENST00000446828.5/9175, intron 2 of 12)	3456
chr11	63536551	63537410	860	PLAAT4	phospholipase A and acyltransferase 4	-0.00440707	0.992857	0.999853	Promoter (<=1kb)	0
chr7	42236501	42236710	210	GLI3	GLI family zinc finger 3	-0.00417826	0.993365	0.999853	Promoter (<=1kb)	349
chr1	144103701	144103710	10	SRGAP2D	SLIT-ROBO Rho GTPase activating protein 2D (pseudogene)	-0.00331853	0.994765	0.999853	Distal Intergenic	128614
chr15	44663301	44663610	310	SPG11	SPG11 vesicle trafficking associated, spatacsin	-0.00306778	0.99499	0.999853	Promoter (<=1kb)	0
chr20	33732401	33732410	10	ZNF341	zinc finger protein 341	0.00275993	0.995643	0.999853	Promoter (<=1kb)	391
chr21	10432201	10432410	210	BAGE2	BAGE family member 2	0.00243376	0.996079	0.999853	Intron (ENST00000474011.5/85319, intron 2 of 2)	18669
chr2	149544751	149544860	110	MMADHC-DT	MMADHC divergent transcript	-0.00236657	0.996205	0.999853	Distal Intergenic	-42336
chr9	112379451	112379810	360	HSDL2	hydroxysteroid dehydrogenase like 2	-0.00203329	0.996563	0.999853	Promoter (<=1kb)	-270
chr7	139108351	139110510	2160	ZC3HAV1	zinc finger CCCH-type containing, antiviral 1	-0.0013259	0.996904	0.999853	Promoter (<=1kb)	0
chr8	16604251	16604360	110	LOC101929028	uncharacterized LOC101929028	0.00179689	0.997108	0.999853	Exon (ENST00000521055.1/ENST00000521055.1, exon 1 of 3)	-36761
chr3	93470301	93470860	560	PROS1	protein S	0.000996412	0.997179	0.999853	Distal Intergenic	415553
chr7	33039201	33039210	10	NT5C3A	5'-nucleotidase, cytosolic IIIA	0.00142816	0.997798	0.999853	Promoter (1-2kb)	1690
chr22	32138151	32138260	110	C22orf42	chromosome 22 open reading frame 42	0.00102049	0.998369	0.999853	Distal Intergenic	11666
chr1	58546551	58546610	60	OMA1	OMA1 zinc metallopeptidase	-0.000848224	0.998606	0.999853	Promoter (<=1kb)	96
chr17	26603651	26604060	410	MIR4522	microRNA 4522	-0.000181518	0.999125	0.999853	Distal Intergenic	689936
chr14	41749451	41749510	60	LRFN5	leucine rich repeat and fibronectin type III domain containing 5	1.04791e-05	0.999998	0.999998	Intron (ENST00000298119.9/145581, intron 1 of 5)	50024
